# Supplementary material for: AliMarko: A Pipeline for Virus Identification Using an Expert-Guided Approach
Source: Viruses. 2025 Feb 28;17(3):355. doi: 10.3390/v17030355 (PMC11946232; doi:10.3390/v17030355)
Supplement: Supplementary file 1 [file viruses-17-00355-s001.zip]

Archive with 4 entries (4 files):
- Figure S1. Taxa Detection in Different Environments.svg
- HTML S1. Simulated Sample.html
- Table S1. Genome references for simulated sample.xlsx
- Table S2. Metagenomic Analysis Results.xlsx
