# Supplementary material for: AliMarko: A Pipeline for Virus Identification Using an Expert-Guided Approach
Source: Viruses. 2025 Feb 28;17(3):355. doi: 10.3390/v17030355 (PMC11946232; doi:10.3390/v17030355)
Supplement: Supplementary file 1 [file viruses-17-00355-s001.zip › Table S1. Genome references for simulated sample.xlsx]

## Sheet: Test Sample References
ENTREZ ID	NAME
NC_000913.3	Escherichia coli str. K-12 substr. MG1655, complete genome
NC_003197.2	Salmonella enterica subsp. enterica serovar Typhimurium str. LT2, complete genome
NC_003277.2	Salmonella enterica subsp. enterica serovar Typhimurium str. LT2 plasmid pSLT, complete sequence
NZ_AP014612.1	Streptococcus troglodytae strain TKU 31 chromosome, complete genome
NZ_CP040530.1	Bacteroides thetaiotaomicron strain DSM 2079 chromosome, complete genome
NZ_CP040529.1	Bacteroides thetaiotaomicron strain DSM 2079 plasmid p_Bt, complete sequence
NZ_CP066060.1	Actinomyces oris strain FDAARGOS_1051 chromosome, complete genome
NZ_CP066061.1	Actinomyces oris strain FDAARGOS_1051 plasmid unnamed
NZ_LR134336.1	Streptococcus oralis ATCC 35037 strain NCTC 11427 chromosome 1, complete sequence
GCF_000001405.40	Homo sapiens reference genome GRCh38.p14
MH206183.1	Xanthomonas phage phiXv2, complete genome
EU420138.1	Miniopterus bat coronavirus 1, complete genome

## Sheet: Performance Test References
NC_002640.1	Dengue virus 4, complete genome
NC_021300.1	Pseudoalteromonas phage RIO-1, complete genome
NC_038919.1	Rabbit picobirnavirus genomic segment 1 (large), ORF1 for hypothetical protein
NC_054003.1	Alphacoronavirus sp. isolate WA1087, complete genome
NC_054004.1	Hipposideros pomona bat coronavirus CHB25 isolate CHB0025, complete genome
NC_075276.1	Parvoviridae sp. isolate yc-9, complete genome
NC_079175.1	Escherichia phage PO103-1, complete genome
NC_086348.1	Frijoles virus isolate VP-161A, complete sequence
