# Supplementary material for: AliMarko: A Pipeline for Virus Identification Using an Expert-Guided Approach
Source: Viruses. 2025 Feb 28;17(3):355. doi: 10.3390/v17030355 (PMC11946232; doi:10.3390/v17030355)
Supplement: Supplementary file 1 [file viruses-17-00355-s001.zip › Table S2. Metagenomic Analysis Results.xlsx]

## Sheet: Bats Mapping Report
Sample	Isolate_id	coverage	meandepth	len	Family
SRR15540905	Sinsheimervirus phiX174	1	183.5	5386	Microviridae
SRR15524530	Sinsheimervirus phiX174	1	22.39	5386	Microviridae
SRR15508267	Sinsheimervirus phiX174	1	90.41	5386	Microviridae
SRR15508152	Sinsheimervirus phiX174	1	63.84	5386	Microviridae
SRR15524477	Sinsheimervirus phiX174	1	28.08	5386	Microviridae
SRR15540904	Sinsheimervirus phiX174	1	205.93	5386	Microviridae
SRR15533060	Sinsheimervirus phiX174	1	30.43	5386	Microviridae
SRR15526222	Sinsheimervirus phiX174	1	50.23	5386	Microviridae
SRR15533116	Sinsheimervirus phiX174	1	35.67	5386	Microviridae
SRR15508011	Sinsheimervirus phiX174	1	138.62	5386	Microviridae
SRR15524163	Sinsheimervirus phiX174	1	35.44	5386	Microviridae
SRR15534018	Sinsheimervirus phiX174	1	37.78	5386	Microviridae
SRR15525307	Sinsheimervirus phiX174	1	31.25	5386	Microviridae
SRR15508152	Limelightvirus limelight	0.79	12.96	44546	Autographiviridae
SRR15525307	Alphacoronavirus BT020	0.63	65.66	28045	Coronaviridae
SRR15540905	Alphacoronavirus BT020	0.53	8.72	28045	Coronaviridae
SRR15534018	Zea mays Prem2 virus	0.51	2.02	9449	Pseudoviridae
SRR15534018	Zea mays Opie2 virus	0.47	2.35	8987	Pseudoviridae
SRR15525307	Boolarra virus	0.4	26925.8	4401	Nodaviridae
SRR15524530	Uetakevirus SPN1S	0.39	21.95	38684
SRR15524163	Eganvirus EtG	0.38	9.34	30413	Peduoviridae
SRR15524477	Aphid lethal paralysis virus	0.38	1.52	9812	Dicistroviridae
SRR15524530	Uetakevirus epsilon15	0.37	17.53	39672
SRR15524163	Entnonagintavirus ENT90	0.37	16.12	29564	Peduoviridae
SRR15525307	Flock House virus	0.34	2305.83	4490	Nodaviridae
SRR15525307	Flock House virus	0.32	549.32	4472	Nodaviridae
SRR15524477	Chiropteran dependoparvovirus 1	0.3	3.4	4286	Parvoviridae
SRR15508267	Middle East respiratory syndrome-related coronavirus	0.29	2.13	30119	Coronaviridae
SRR15508267	Murine leukemia virus	0.28	16.74	8332	Retroviridae
SRR15526222	Heterocapsa circularisquama DNA virus 01	0.27	1.25	5800
SRR15534018	Murine leukemia virus	0.27	552.45	8332	Retroviridae
SRR15525307	Bat mastadenovirus B	0.27	1.49	31616	Adenoviridae
SRR15533116	Murine leukemia virus	0.26	55.7	8332	Retroviridae
SRR15525307	Flock House virus	0.26	5257.2	4523	Nodaviridae
SRR15526222	Seongbukvirus MH1	0.26	3.52	38709
SRR15524477	Murine leukemia virus	0.26	67.69	8332	Retroviridae
SRR15526222	Murine leukemia virus	0.26	25.18	8332	Retroviridae
SRR15540904	Murine leukemia virus	0.25	19.74	8332	Retroviridae
SRR15525307	Murine leukemia virus	0.25	357.03	8332	Retroviridae
SRR15526222	Melanoplus sanguinipes entomopoxvirus	0.25	3.42	236120	Poxviridae
SRR15524477	Dendrolimus punctatus virus	0.25	12.83	7982	Alphatetraviridae
SRR15524530	Murine leukemia virus	0.25	63.49	8332	Retroviridae
SRR15540905	Murine leukemia virus	0.25	69.35	8332	Retroviridae
SRR15533060	Murine leukemia virus	0.25	87.74	8332	Retroviridae
SRR15524477	Hippotragine gammaherpesvirus 1	0.24	34.2	174	Herpesviridae
SRR15524163	Murine leukemia virus	0.24	38.51	8332	Retroviridae
SRR15526222	Amsacta moorei entomopoxvirus	0.24	2.78	232392	Poxviridae
SRR15534018	Myotis ricketti alphacoronavirus Sax-2011	0.24	1.14	27935	Coronaviridae
SRR15508152	Murine leukemia virus	0.24	53.44	8332	Retroviridae
SRR15508011	Murine leukemia virus	0.24	21.37	8332	Retroviridae
SRR15526222	Suturavirus SVTS2	0.23	2.05	6825	Plectroviridae
SRR15525307	Saguinine gammaherpesvirus 1	0.23	0.69	165	Herpesviridae
SRR15534018	Boolarra virus	0.23	4.08	4401	Nodaviridae
SRR15526222	Mythimna separata entomopoxvirus	0.23	2.15	281182	Poxviridae
SRR15524163	Boolarra virus	0.22	6.56	4401	Nodaviridae
SRR15524530	Boolarra virus	0.22	2.46	4401	Nodaviridae
SRR15540904	Heterocapsa circularisquama DNA virus 01	0.22	3.82	5800
SRR15526222	Virgulavirus SVGII3	0.22	4.38	7878	Plectroviridae
SRR15526222	Cafeteria roenbergensis virus	0.22	2.7	617453	Mimiviridae
SRR15540904	Alphacoronavirus BT020	0.22	0.62	28045	Coronaviridae
SRR15526222	Vernonia crinkle betasatellite	0.21	0.71	1365	Tolecusatellitidae
SRR15526222	Sweet potato collusive virus	0.21	3.44	7723	Caulimoviridae
SRR15526222	Honeysuckle yellow vein mosaic Nara betasatellite	0.21	0.98	1337	Tolecusatellitidae
SRR15533116	Boolarra virus	0.21	1.88	4401	Nodaviridae
SRR15526222	Adoxophyes honmai entomopoxvirus	0.21	2.31	228750	Poxviridae
SRR15524477	Boolarra virus	0.21	2.81	4401	Nodaviridae

## Sheet: Bats HMM Report
Sample	Name	Taxon	Query	Score	Threshold	Score_ratio	Positive_terms	Length
SRR15525307	NODE_7_length_28391_cov_176.965662	Coronaviridae	vHMM_8393	6154.63	72.3	85.1263	replicase;polyprotein;1ab	28391
SRR15524477	NODE_1564_length_3970_cov_38.698851	Alphatetraviridae	vHMM_8193	2337.73	27.7	84.3946	RNA polymerase;RNA-dependent RNA polymerase	3970
SRR15508267	NODE_750_length_5601_cov_80.300577	Alphatetraviridae	vHMM_8193	2063.42	27.7	74.4917	RNA polymerase;RNA-dependent RNA polymerase	5601
SRR15524477	NODE_65_length_37797_cov_49.591461	Adenoviridae	vHMM_8153	1688.64	27.7	60.9619	DNA polymerase;polymerase	37797
SRR15525307	NODE_95_length_8820_cov_42.789960	Iflaviridae	vHMM_8593	1577.24	15.5	101.757	polyprotein	8820
SRR15533116	NODE_2515_length_3164_cov_14.001930	Nodaviridae	vHMM_18099	1407.94	10.7	131.583	RNA polymerase;RDRP	3164
SRR15533060	NODE_1969_length_3165_cov_17.915434	Nodaviridae	vHMM_18099	1407.93	10.7	131.582	RNA polymerase;RDRP	3165
SRR15524477	NODE_2021_length_3193_cov_17.336520	Nodaviridae	vHMM_18099	1407.89	10.7	131.579	RNA polymerase;RDRP	3193
SRR15524530	NODE_1221_length_3204_cov_18.089552	Nodaviridae	vHMM_18099	1407.87	10.7	131.577	RNA polymerase;RDRP	3204
SRR15526222	NODE_2261_length_3219_cov_31.818268	Nodaviridae	vHMM_18099	1407.84	10.7	131.574	RNA polymerase;RDRP	3219
SRR15524163	NODE_1926_length_3222_cov_63.669719	Nodaviridae	vHMM_18099	1407.84	10.7	131.574	RNA polymerase;RDRP	3222
SRR15525307	NODE_462_length_3399_cov_250697.155801	Nodaviridae	vHMM_18099	1407.55	10.7	131.547	RNA polymerase;RDRP	3399
SRR15534018	NODE_954_length_3306_cov_38.813903	Nodaviridae	vHMM_18099	1402.34	10.7	131.06	RNA polymerase;RDRP	3306
SRR15540905	NODE_1476_length_3249_cov_484.970883	Nodaviridae	vHMM_18099	1354.75	10.7	126.612	RNA polymerase;RDRP	3249
SRR15540905	NODE_2195_length_2626_cov_26.177752	Coronaviridae	vHMM_8393	1335.41	72.3	18.4703	replicase;polyprotein;1ab	2626
SRR15524477	NODE_2_length_315375_cov_193.813713	Siphoviridae	vHMM_21421	1304.18	20.5	63.6187	protein J	300000
SRR15534018	NODE_293_length_6395_cov_27.125710	Tymoviridae	vHMM_18691	1288.36	22	58.5617	polyprotein;replicase	6395
SRR15533116	NODE_27_length_101649_cov_303.960047	Siphoviridae	vHMM_21421	1288.23	20.5	62.8405	protein J	101649
SRR15540905	NODE_4671_length_1732_cov_27.277281	Coronaviridae	vHMM_8393	1211.93	72.3	16.7625	replicase;polyprotein;1ab	1732
SRR15524163	NODE_426_length_15071_cov_54.518114	Siphoviridae	vHMM_21421	1134.02	20.5	55.318	protein J	15071
SRR15534018	NODE_214_length_7751_cov_265.647349	Caliciviridae	vHMM_8354	1105.59	23.8	46.4535	polyprotein;nonstructural	7751
SRR15524530	NODE_1264_length_3153_cov_9.046482	Siphoviridae	vHMM_21421	1094.29	20.5	53.3799	protein J	3153
SRR15524163	NODE_3280_length_1888_cov_25.010366	Siphoviridae	vHMM_21421	1091.93	20.5	53.2648	protein J	1888
SRR15524477	NODE_1242_length_4777_cov_14.851758	Tymoviridae	vHMM_18691	1067.63	22	48.5286	polyprotein;replicase	4777
SRR15508267	NODE_3996_length_1465_cov_9.347518	Coronaviridae	vHMM_8393	1050.9	72.3	14.5353	replicase;polyprotein;1ab	1465
SRR15533060	NODE_75_length_27349_cov_29.051403	Siphoviridae	vHMM_21421	1031.54	20.5	50.319	protein J	27349
SRR15524477	NODE_1992_length_3224_cov_180.463869	Nodaviridae	vHMM_18099	1024.93	10.7	95.7879	RNA polymerase;RDRP	3224
SRR15524530	NODE_287_length_8925_cov_18.183878	Podoviridae	vHMM_21376	1022.85	14.3	71.528	DNA polymerase	8925
SRR15540905	NODE_6590_length_1396_cov_16.244594	Coronaviridae	vHMM_8393	1012.55	72.3	14.0049	replicase;polyprotein;1ab	1396
SRR15508267	NODE_4022_length_1455_cov_5.124286	Coronaviridae	vHMM_8393	986.781	72.3	13.6484	replicase;polyprotein;1ab	1455
SRR15524477	NODE_482_length_9866_cov_33.864438	Iflaviridae	vHMM_8593	962.509	15.5	62.0974	polyprotein	9866
SRR15524477	NODE_502_length_9626_cov_399.398600	Iflaviridae	vHMM_8593	923.844	15.5	59.6028	polyprotein	9626
SRR15508267	NODE_351_length_10004_cov_67.299226	Iflaviridae	vHMM_8593	922.442	15.5	59.5124	polyprotein	10004
SRR15524530	NODE_1493_length_2899_cov_8.914909	Siphoviridae	vHMM_21421	921.413	20.5	44.947	protein J	2899
SRR15524477	NODE_91_length_29282_cov_41.810312	Siphoviridae	vHMM_21421	887.1	20.5	43.2732	protein J	29282
SRR15533116	NODE_633_length_9943_cov_33.555016	Herelleviridae	vHMM_21202	879.372	12.8	68.7009	tail sheath protein	9943
SRR15533060	NODE_4828_length_1656_cov_31.214241	Siphoviridae	vHMM_21421	874.457	20.5	42.6564	protein J	1656
SRR15524163	NODE_525_length_12638_cov_78.535643	Siphoviridae	vHMM_21421	838.598	20.5	40.9072	protein J	12638
SRR15540905	NODE_5124_length_1636_cov_16.818469	Coronaviridae	vHMM_8393	827.252	72.3	11.4419	replicase;polyprotein;1ab	1636
SRR15540905	NODE_1806_length_2959_cov_23.688361	Coronaviridae	vHMM_8398	821.626	14.7	55.893	spike;glycoprotein	2959
SRR15540905	NODE_9153_length_1083_cov_17.035019	Coronaviridae	vHMM_8393	792	72.3	10.9544	replicase;polyprotein;1ab	1083
SRR15524477	NODE_1445_length_4245_cov_17.848605	Parvoviridae	vHMM_18281	779.738	18.9	41.256	VP1;capsid protein 1;coat protein	4245
SRR15540904	NODE_2584_length_2330_cov_4.039121	Dicistroviridae	vHMM_8401	760.924	17.1	44.4985	nonstructural;non-structural;ORF1;replicase	2330
SRR15508267	NODE_1288_length_3710_cov_9.790424	Coronaviridae	vHMM_8398	760.775	14.7	51.7534	spike;glycoprotein	3710
SRR15508267	NODE_5385_length_1123_cov_4.740637	Coronaviridae	vHMM_8393	713.737	72.3	9.87188	replicase;polyprotein;1ab	1123
SRR15540905	NODE_1327_length_3407_cov_70.644093	Dicistroviridae	vHMM_8401	704.387	17.1	41.1922	nonstructural;non-structural;ORF1;replicase	3407
SRR15508267	NODE_3367_length_1702_cov_8.550091	Coronaviridae	vHMM_8393	674.477	72.3	9.32886	replicase;polyprotein;1ab	1702
SRR15526222	NODE_3701_length_2210_cov_6.386543	Chuviridae	vHMM_8373	674.344	11.1	60.7517	glycoprotein	2210
SRR15534018	NODE_6599_length_831_cov_3.769330	Coronaviridae	vHMM_8393	648.188	72.3	8.96525	replicase;polyprotein;1ab	831
SRR15540905	NODE_7989_length_1204_cov_10.828547	Coronaviridae	vHMM_8393	638.343	72.3	8.82908	replicase;polyprotein;1ab	1204
SRR15524530	NODE_2958_length_2098_cov_6.459129	Siphoviridae	vHMM_21421	629.269	20.5	30.696	protein J	2098
SRR15524163	NODE_633_length_10974_cov_37.246451	Siphoviridae	vHMM_21421	619.66	20.5	30.2273	protein J	10974
SRR15508267	NODE_2672_length_2053_cov_45.472472	Picobirnaviridae	vHMM_18361	617.147	12	51.4289	RNA-dependent RNA polymerase;RDRP	2053
SRR15533116	NODE_1025_length_6543_cov_13.087238	Siphoviridae	vHMM_21421	613.798	20.5	29.9414	protein J	6543
SRR15508011	NODE_985_length_2109_cov_13.667478	Caliciviridae	vHMM_8354	601.519	23.8	25.2739	polyprotein;nonstructural	2109
SRR15508152	NODE_422_length_2306_cov_62.594402	Microviridae	vHMM_21276	591.299	13.9	42.5395	VP4;replication initiation protein	2306
SRR15508267	NODE_5747_length_1053_cov_5.748497	Coronaviridae	vHMM_8393	589.369	72.3	8.15172	replicase;polyprotein;1ab	1053
SRR15508267	NODE_1873_length_2738_cov_206.463660	Permutotetraviridae	vHMM_18302	588.485	16.4	35.8832	capsid	2738
SRR15533116	NODE_1301_length_5441_cov_33.810249	Microviridae	vHMM_21276	588.458	13.9	42.3351	VP4;replication initiation protein	5441
SRR15533060	NODE_1021_length_5441_cov_30.171556	Microviridae	vHMM_21276	588.458	13.9	42.3351	VP4;replication initiation protein	5441
SRR15525307	NODE_205_length_5441_cov_30.394356	Microviridae	vHMM_21276	588.458	13.9	42.3351	VP4;replication initiation protein	5441
SRR15534018	NODE_383_length_5441_cov_33.936873	Microviridae	vHMM_21276	588.458	13.9	42.3351	VP4;replication initiation protein	5441
SRR15524477	NODE_1068_length_5441_cov_25.794653	Microviridae	vHMM_21276	588.458	13.9	42.3351	VP4;replication initiation protein	5441
SRR15524163	NODE_1216_length_5441_cov_34.777943	Microviridae	vHMM_21276	588.458	13.9	42.3351	VP4;replication initiation protein	5441
SRR15526222	NODE_1080_length_5441_cov_48.121612	Microviridae	vHMM_21276	588.458	13.9	42.3351	VP4;replication initiation protein	5441
SRR15540905	NODE_466_length_5441_cov_200.430189	Microviridae	vHMM_21276	588.458	13.9	42.3351	VP4;replication initiation protein	5441
SRR15540904	NODE_922_length_5441_cov_259.013739	Microviridae	vHMM_21276	588.458	13.9	42.3351	VP4;replication initiation protein	5441
SRR15508267	NODE_774_length_5441_cov_105.911994	Microviridae	vHMM_21276	588.458	13.9	42.3351	VP4;replication initiation protein	5441
SRR15524477	NODE_2523_length_2669_cov_98.139250	Permutotetraviridae	vHMM_18302	577.456	16.4	35.2107	capsid	2669
SRR15534018	NODE_4905_length_1047_cov_7.401210	Polyomaviridae	vHMM_18417	548.431	33.6	16.3223	large T;large tumor antigen	1047
SRR15508267	NODE_1062_length_4253_cov_141.949500	Iflaviridae	vHMM_8593	532.075	15.5	34.3274	polyprotein	4253
SRR15526222	NODE_462_length_10501_cov_63.526709	Siphoviridae	vHMM_21421	529.371	20.5	25.823	protein J	10501
SRR15540905	NODE_140_length_11768_cov_109.613592	Siphoviridae	vHMM_21421	529.243	20.5	25.8168	protein J	11768
SRR15524163	NODE_538_length_12394_cov_75.603452	Siphoviridae	vHMM_21421	529.126	20.5	25.811	protein J	12394
SRR15540905	NODE_5181_length_1626_cov_13.179504	Coronaviridae	vHMM_8393	526.05	72.3	7.27593	replicase;polyprotein;1ab	1626
SRR15540905	NODE_214_length_8459_cov_39.456806	Siphoviridae	vHMM_21421	521.561	20.5	25.442	protein J	8459
SRR15524163	NODE_762_length_9038_cov_34.290437	Siphoviridae	vHMM_21421	521.428	20.5	25.4355	protein J	9038
SRR15533116	NODE_7125_length_1234_cov_13.484309	Nodaviridae	vHMM_18102	503.959	11.6	43.4447	capsid;alpha;coat	1234
SRR15524163	NODE_5139_length_1280_cov_60.299592	Nodaviridae	vHMM_18102	503.746	11.6	43.4264	capsid;alpha;coat	1280
SRR15534018	NODE_3813_length_1285_cov_45.136585	Nodaviridae	vHMM_18102	503.72	11.6	43.4241	capsid;alpha;coat	1285
SRR15533060	NODE_7033_length_1290_cov_17.400810	Nodaviridae	vHMM_18102	503.708	11.6	43.4231	capsid;alpha;coat	1290
SRR15524530	NODE_7657_length_1287_cov_20.728084	Nodaviridae	vHMM_18102	503.708	11.6	43.4231	capsid;alpha;coat	1287
SRR15526222	NODE_7817_length_1332_cov_41.708692	Nodaviridae	vHMM_18102	503.522	11.6	43.4071	capsid;alpha;coat	1332
SRR15524530	NODE_485_length_5441_cov_20.125882	Microviridae	vHMM_21276	502.366	13.9	36.1415	VP4;replication initiation protein	5441
SRR15508152	NODE_5278_length_706_cov_47.542243	Tymoviridae	vHMM_18691	492.755	22	22.3979	polyprotein;replicase	706
SRR15540905	NODE_15063_length_708_cov_20.018377	Coronaviridae	vHMM_8393	492.65	72.3	6.81396	replicase;polyprotein;1ab	708
SRR15525307	NODE_11661_length_647_cov_3.908784	Coronaviridae	vHMM_8393	491.438	72.3	6.7972	replicase;polyprotein;1ab	647
SRR15508011	NODE_552_length_3248_cov_12.052928	Caliciviridae	vHMM_8354	488.257	23.8	20.515	polyprotein;nonstructural	3248
SRR15534018	NODE_9880_length_631_cov_2.892361	Coronaviridae	vHMM_8393	485.69	72.3	6.71771	replicase;polyprotein;1ab	631
SRR15540905	NODE_8367_length_1161_cov_14.450271	Coronaviridae	vHMM_8393	476.437	72.3	6.58973	replicase;polyprotein;1ab	1161
SRR15525307	NODE_4145_length_1165_cov_6.894595	Nodaviridae	vHMM_18099	453.189	10.7	42.3541	RNA polymerase;RDRP	1165
SRR15508267	NODE_4611_length_1299_cov_10.063505	Coronaviridae	vHMM_8393	444.249	72.3	6.14452	replicase;polyprotein;1ab	1299
SRR15533116	NODE_9646_length_930_cov_7.219429	Siphoviridae	vHMM_21421	438.472	20.5	21.3889	protein J	930
SRR15524163	NODE_115_length_32738_cov_124.121347	Myoviridae	vHMM_21312	431.161	21.8	19.778	tape measure protein	32738
SRR15508152	NODE_1126_length_1543_cov_28.343414	Polyomaviridae	vHMM_18413	425.894	11.9	35.7894	VP1	1543
SRR15526222	NODE_5446_length_1689_cov_27.482864	Chuviridae	vHMM_8375	425.114	38.1	11.1578	polymerase;RNA polymerase	1689
SRR15508267	NODE_4993_length_1204_cov_9.949521	Coronaviridae	vHMM_8393	424.286	72.3	5.86841	replicase;polyprotein;1ab	1204
SRR15540905	NODE_3578_length_2021_cov_39.525432	Iflaviridae	vHMM_8593	421.167	15.5	27.1721	polyprotein	2021
SRR15508267	NODE_4091_length_1436_cov_139.265025	Permutotetraviridae	vHMM_18302	418.902	16.4	25.5428	capsid	1436
SRR15508267	NODE_902_length_4780_cov_136.993651	Iflaviridae	vHMM_8593	415.475	15.5	26.8048	polyprotein	4780
SRR15534018	NODE_435_length_5128_cov_32.288981	Ascoviridae	vHMM_8252	414.813	69.4	5.97714	helicase;DEAD	5128
SRR15524163	NODE_800_length_8650_cov_39.484119	Myoviridae	vHMM_21312	412.372	21.8	18.9161	tape measure protein	8650
SRR15534018	NODE_3341_length_1419_cov_9.790323	Polyomaviridae	vHMM_18413	410.529	11.9	34.4982	VP1	1419
SRR15524530	NODE_17375_length_787_cov_6.702186	Siphoviridae	vHMM_21421	408.129	20.5	19.9087	protein J	787
SRR15540905	NODE_19346_length_574_cov_31.175337	Coronaviridae	vHMM_8393	405.701	72.3	5.61135	replicase;polyprotein;1ab	574
SRR15540905	NODE_2839_length_2302_cov_28.960837	Iflaviridae	vHMM_8593	393.305	15.5	25.3745	polyprotein	2302
SRR15524163	NODE_158_length_28685_cov_119.200594	Myoviridae	vHMM_21312	392.434	21.8	18.0015	tape measure protein	28685
SRR15524163	NODE_197_length_25949_cov_68.965706	Myoviridae	vHMM_21312	385.476	21.8	17.6824	tape measure protein	25949
SRR15508011	NODE_6134_length_710_cov_5.299237	Lispiviridae	vHMM_8616	374.024	42.4	8.82133	RNA polymerase	710
SRR15525307	NODE_1452_length_1968_cov_4.828019	Nodaviridae	vHMM_18099	371.902	10.7	34.7572	RNA polymerase;RDRP	1968
SRR15524477	NODE_18584_length_614_cov_112.454383	Alphatetraviridae	vHMM_8193	365.953	27.7	13.2113	RNA polymerase;RNA-dependent RNA polymerase	614
SRR15534018	NODE_1310_length_2735_cov_49.633209	Tombusviridae	vHMM_18646	361.909	14.9	24.2892	RNA polymerase;replicase;RDRP	2735
SRR15524163	NODE_4103_length_1542_cov_104.462004	Siphoviridae	vHMM_21421	358.694	20.5	17.4973	protein J	1542
SRR15526222	NODE_17682_length_831_cov_3.470361	Microviridae	vHMM_21271	354.984	11.9	29.8306	VP1;major capsid protein	831
SRR15540905	NODE_15612_length_687_cov_11.987342	Tymoviridae	vHMM_18691	348.95	22	15.8614	polyprotein;replicase	687
SRR15534018	NODE_191_length_8444_cov_35.098105	Ascoviridae	vHMM_8255	345.206	11.7	29.5048	major capsid	8444
SRR15540905	NODE_1194_length_3602_cov_64.130251	Dicistroviridae	vHMM_8401	331.501	17.1	19.386	nonstructural;non-structural;ORF1;replicase	3602
SRR15508267	NODE_6122_length_992_cov_5.489861	Nodaviridae	vHMM_18099	327.238	10.7	30.583	RNA polymerase;RDRP	992
SRR15525307	NODE_12199_length_630_cov_6.760000	Adenoviridae	vHMM_8153	314.806	27.7	11.3649	DNA polymerase;polymerase	630
SRR15524530	NODE_18843_length_749_cov_7.240634	Siphoviridae	vHMM_21421	313.153	20.5	15.2758	protein J	749
SRR15508011	NODE_6184_length_705_cov_192.652308	Microviridae	vHMM_21276	311.316	13.9	22.3968	VP4;replication initiation protein	705
SRR15525307	NODE_8819_length_765_cov_8.604225	Adenoviridae	vHMM_8153	310.549	27.7	11.2111	DNA polymerase;polymerase	765
SRR15508011	NODE_10271_length_551_cov_1.923387	Coronaviridae	vHMM_8398	308.986	14.7	21.0194	spike;glycoprotein	551
SRR15508267	NODE_10044_length_609_cov_4.252708	Siphoviridae	vHMM_21421	307.011	20.5	14.9761	protein J	609
SRR15540905	NODE_12561_length_828_cov_10.672704	Tymoviridae	vHMM_18691	305.476	22	13.8853	polyprotein;replicase	828
SRR15534018	NODE_201_length_8096_cov_30.483149	Ascoviridae	vHMM_8248	302.298	52.7	5.73621	cathepsinB;cathepsin B	8096
SRR15540905	NODE_5165_length_1629_cov_13.459975	Coronaviridae	vHMM_8398	300.711	14.7	20.4565	spike;glycoprotein	1629
SRR15540905	NODE_13132_length_799_cov_70.721774	Dicistroviridae	vHMM_8404	292.252	11.5	25.4132	structural;ORF2	799
SRR15533060	NODE_23770_length_576_cov_14.101727	Siphoviridae	vHMM_21421	291.885	20.5	14.2383	protein J	576
SRR15525307	NODE_13342_length_599_cov_12.400735	Adenoviridae	vHMM_8153	289.909	27.7	10.466	DNA polymerase;polymerase	599
SRR15534018	NODE_3021_length_1532_cov_101.209208	Partitiviridae	vHMM_18262	288.307	11.6	24.8541	RNA polymerase;RDRP;RNA-dependent RNA polymerase	1532
SRR15524477	NODE_13922_length_737_cov_30.307918	Nodaviridae	vHMM_18102	287.833	11.6	24.8132	capsid;alpha;coat	737
SRR15525307	NODE_8367_length_787_cov_363591.736339	Nodaviridae	vHMM_18102	286.792	11.6	24.7235	capsid;alpha;coat	787
SRR15508152	NODE_1904_length_1215_cov_51.908621	Tymoviridae	vHMM_18691	286.406	22	13.0184	polyprotein;replicase	1215
SRR15526222	NODE_21767_length_752_cov_2.850789	Microviridae	vHMM_21271	282.914	11.9	23.7743	VP1;major capsid protein	752
SRR15526222	NODE_21356_length_758_cov_5.605974	Siphoviridae	vHMM_21421	279.954	20.5	13.6563	protein J	758
SRR15540905	NODE_824_length_4232_cov_250.713910	Tombusviridae	vHMM_18646	278.285	14.9	18.6768	RNA polymerase;replicase;RDRP	4232
SRR15533060	NODE_2389_length_2733_cov_5.004108	Myoviridae	vHMM_21312	275.433	21.8	12.6345	tape measure protein	2733
SRR15540905	NODE_20546_length_547_cov_14.134146	Microviridae	vHMM_21271	270.688	11.9	22.7469	VP1;major capsid protein	547
SRR15508011	NODE_4054_length_886_cov_8.845969	Lispiviridae	vHMM_8616	269.434	42.4	6.35457	RNA polymerase	886
SRR15525307	NODE_145_length_6826_cov_145.453700	Hepeviridae	vHMM_8504	261.961	47.2	5.55002	polyprotein;non-structural	6826
SRR15540905	NODE_10373_length_974_cov_6.512514	Iflaviridae	vHMM_8593	260.766	15.5	16.8236	polyprotein	974
SRR15525307	NODE_1532_length_1915_cov_93.563978	Tombusviridae	vHMM_18646	259.204	14.9	17.3962	RNA polymerase;replicase;RDRP	1915
SRR15525307	NODE_144_length_6831_cov_925.182261	Hepeviridae	vHMM_8504	259.025	47.2	5.48782	polyprotein;non-structural	6831
SRR15540905	NODE_3684_length_1988_cov_157.994309	Tombusviridae	vHMM_18646	256.27	14.9	17.1994	RNA polymerase;replicase;RDRP	1988
SRR15524163	NODE_15151_length_657_cov_9.385382	Siphoviridae	vHMM_21421	254.199	20.5	12.3999	protein J	657
SRR15524530	NODE_25371_length_617_cov_4.119217	Siphoviridae	vHMM_21421	251.697	20.5	12.2779	protein J	617
SRR15508011	NODE_4303_length_858_cov_18.782067	Siphoviridae	vHMM_21421	251.554	20.5	12.2709	protein J	858
SRR15508267	NODE_3823_length_1526_cov_15.494222	Partitiviridae	vHMM_18262	248.192	11.6	21.3959	RNA polymerase;RDRP;RNA-dependent RNA polymerase	1526
SRR15533060	NODE_25667_length_547_cov_10.247967	Siphoviridae	vHMM_21421	247.647	20.5	12.0804	protein J	547
SRR15524477	NODE_39364_length_424_cov_3.756098	Dicistroviridae	vHMM_8401	244.318	17.1	14.2876	nonstructural;non-structural;ORF1;replicase	424
SRR15540905	NODE_9893_length_1015_cov_11.759375	Nodaviridae	vHMM_18099	243.577	10.7	22.7642	RNA polymerase;RDRP	1015
SRR15534018	NODE_4676_length_1093_cov_7.651252	Siphoviridae	vHMM_21421	241.174	20.5	11.7646	protein J	1093
SRR15524477	NODE_16081_length_674_cov_6.357027	Siphoviridae	vHMM_21421	239.642	20.5	11.6899	protein J	674
SRR15524530	NODE_1231_length_3191_cov_10.345026	Siphoviridae	vHMM_21421	239.304	20.5	11.6734	protein J	3191
SRR15525307	NODE_34454_length_409_cov_9.341808	Adenoviridae	vHMM_8153	237.133	27.7	8.56075	DNA polymerase;polymerase	409
SRR15540905	NODE_16081_length_669_cov_12.140065	Tymoviridae	vHMM_18691	237.072	22	10.776	polyprotein;replicase	669
SRR15534018	NODE_4180_length_1197_cov_7.336252	Partitiviridae	vHMM_18262	234.515	11.6	20.2168	RNA polymerase;RDRP;RNA-dependent RNA polymerase	1197
SRR15533060	NODE_20893_length_629_cov_46.674216	Siphoviridae	vHMM_21421	230.958	20.5	11.2662	protein J	629
SRR15540905	NODE_14394_length_738_cov_7.758419	Nodaviridae	vHMM_18099	230.504	10.7	21.5424	RNA polymerase;RDRP	738
SRR15525307	NODE_33923_length_411_cov_4.258427	Adenoviridae	vHMM_8161	228.693	16.6	13.7767	Hexon	411
SRR15524477	NODE_9691_length_941_cov_9.681716	Dicistroviridae	vHMM_8404	228.019	11.5	19.8278	structural;ORF2	941
SRR15524163	NODE_15173_length_657_cov_2.765781	Adenoviridae	vHMM_8161	227.037	16.6	13.6769	Hexon	657
SRR15508152	NODE_2032_length_1172_cov_18.653536	Polyomaviridae	vHMM_18417	224.167	33.6	6.67164	large T;large tumor antigen	1172
SRR15525307	NODE_12745_length_614_cov_184991.887299	Nodaviridae	vHMM_18102	222.452	11.6	19.1769	capsid;alpha;coat	614
SRR15534018	NODE_59838_length_370_cov_8.679365	Coronaviridae	vHMM_8398	222.156	14.7	15.1126	spike;glycoprotein	370
SRR15540904	NODE_11868_length_578_cov_2.239006	Nodaviridae	vHMM_18099	220.617	10.7	20.6184	RNA polymerase;RDRP	578
SRR15524477	NODE_43185_length_412_cov_1.098039	Dicistroviridae	vHMM_8401	219.862	17.1	12.8574	nonstructural;non-structural;ORF1;replicase	412
SRR15524477	NODE_16156_length_672_cov_4.847650	Chuviridae	vHMM_8373	217.878	11.1	19.6286	glycoprotein	672
SRR15524477	NODE_46850_length_401_cov_9.014451	Dicistroviridae	vHMM_8401	215.176	17.1	12.5834	nonstructural;non-structural;ORF1;replicase	401
SRR15524477	NODE_54866_length_383_cov_1.189024	Nyamiviridae	vHMM_18109	213.748	10.9	19.6099	RNA-dependent RNA polymerase;L protein;RDRP	383
SRR15524163	NODE_9290_length_858_cov_8.051059	Nodaviridae	vHMM_18099	213.3	10.7	19.9345	RNA polymerase;RDRP	858
SRR15525307	NODE_20161_length_484_cov_6.314685	Iflaviridae	vHMM_8593	213.202	15.5	13.755	polyprotein	484
SRR15540905	NODE_9557_length_1044_cov_14.573306	Tombusviridae	vHMM_18646	212.158	14.9	14.2388	RNA polymerase;replicase;RDRP	1044
SRR15525307	NODE_2707_length_1451_cov_389.270057	Partitiviridae	vHMM_18262	212.02	11.6	18.2775	RNA polymerase;RDRP;RNA-dependent RNA polymerase	1451
SRR15508152	NODE_989_length_1639_cov_39.552399	Bromoviridae	vHMM_8343	211.568	15.4	13.7382	replicase;1a;replication	1639
SRR15524163	NODE_28953_length_474_cov_7.338902	Iflaviridae	vHMM_8593	211.211	15.5	13.6265	polyprotein	474
SRR15533060	NODE_45076_length_392_cov_1.163205	Siphoviridae	vHMM_21421	210.635	20.5	10.2749	protein J	392
SRR15534018	NODE_6032_length_888_cov_8.133253	Astroviridae	vHMM_8270	210.224	30.4	6.91527	polyprotein 1ab	888
SRR15540905	NODE_12695_length_822_cov_4.235984	Nodaviridae	vHMM_18102	209.856	11.6	18.091	capsid;alpha;coat	822
SRR15524163	NODE_50906_length_376_cov_7.299065	Microviridae	vHMM_21271	207.229	11.9	17.4142	VP1;major capsid protein	376
SRR15508267	NODE_5526_length_1094_cov_210.766121	Tombusviridae	vHMM_18646	206.665	14.9	13.8701	RNA polymerase;replicase;RDRP	1094
SRR15534018	NODE_11157_length_593_cov_1.868030	Siphoviridae	vHMM_21421	204.727	20.5	9.98666	protein J	593
SRR15508267	NODE_3123_length_1812_cov_2631.143995	Microviridae	vHMM_21271	203.337	11.9	17.0871	VP1;major capsid protein	1812
SRR15526222	NODE_17134_length_844_cov_2.676806	Microviridae	vHMM_21276	203.195	13.9	14.6183	VP4;replication initiation protein	844
SRR15533060	NODE_916_length_5887_cov_12.484739	Myoviridae	vHMM_21312	202.485	21.8	9.2883	tape measure protein	5887
SRR15508152	NODE_9878_length_512_cov_60.382932	Tymoviridae	vHMM_18691	201.034	22	9.13792	polyprotein;replicase	512
SRR15508152	NODE_12396_length_462_cov_11.867322	Polyomaviridae	vHMM_18417	200.816	33.6	5.97668	large T;large tumor antigen	462
SRR15524477	NODE_3435_length_2061_cov_238.715852	Nodaviridae	vHMM_18102	198.158	11.6	17.0826	capsid;alpha;coat	2061
SRR15540904	NODE_20327_length_397_cov_1.605263	Coronaviridae	vHMM_8398	197.519	14.7	13.4367	spike;glycoprotein	397
SRR15525307	NODE_2560_length_1489_cov_29593.559275	Partitiviridae	vHMM_18262	195.821	11.6	16.8811	RNA polymerase;RDRP;RNA-dependent RNA polymerase	1489
SRR15534018	NODE_95431_length_336_cov_9.850534	Siphoviridae	vHMM_21421	195.387	20.5	9.53108	protein J	336
SRR15525307	NODE_2276_length_1581_cov_11.967235	Partitiviridae	vHMM_18262	195.19	11.6	16.8267	RNA polymerase;RDRP;RNA-dependent RNA polymerase	1581
SRR15525307	NODE_12502_length_621_cov_8.166078	Coronaviridae	vHMM_8398	194.342	14.7	13.2205	spike;glycoprotein	621
SRR15508152	NODE_650_length_1957_cov_5.587277	Microviridae	vHMM_21271	194.239	11.9	16.3226	VP1;major capsid protein	1957
SRR15524163	NODE_839_length_8244_cov_66.905849	Siphoviridae	vHMM_21421	194.162	20.5	9.47133	protein J	8244
SRR15508267	NODE_1434_length_3430_cov_133.801185	Permutotetraviridae	vHMM_18302	192.806	16.4	11.7564	capsid	3430
SRR15526222	NODE_82274_length_456_cov_3.244389	Siphoviridae	vHMM_21421	192.731	20.5	9.40152	protein J	456
SRR15534018	NODE_118073_length_320_cov_6.758491	Coronaviridae	vHMM_8398	191.36	14.7	13.0177	spike;glycoprotein	320
SRR15540905	NODE_5993_length_1482_cov_56.031535	Iflaviridae	vHMM_8593	190.839	15.5	12.3122	polyprotein	1482
SRR15534018	NODE_19741_length_472_cov_2.314149	Coronaviridae	vHMM_8398	189.577	14.7	12.8964	spike;glycoprotein	472
SRR15524163	NODE_27640_length_484_cov_13.836830	Siphoviridae	vHMM_21421	187.641	20.5	9.15324	protein J	484
SRR15540905	NODE_10949_length_933_cov_2536.600228	Dicistroviridae	vHMM_8401	186.864	17.1	10.9277	nonstructural;non-structural;ORF1;replicase	933
SRR15526222	NODE_6332_length_1530_cov_17.341695	Bidnaviridae	vHMM_8313	186.618	10.6	17.6055	ACD68163.1;BAA85362.1;AKU37609.1;YP_007714631.1	1530
SRR15508267	NODE_9130_length_668_cov_9.213703	Tombusviridae	vHMM_18646	186.105	14.9	12.4903	RNA polymerase;replicase;RDRP	668
SRR15508011	NODE_1920_length_1357_cov_10.303379	Bromoviridae	vHMM_8343	185.975	15.4	12.0763	replicase;1a;replication	1357
SRR15524163	NODE_39381_length_418_cov_2.545455	Siphoviridae	vHMM_21421	185.366	20.5	9.04223	protein J	418
SRR15524530	NODE_48963_length_415_cov_14.930556	Herelleviridae	vHMM_21202	185.186	12.8	14.4677	tail sheath protein	415
SRR15524163	NODE_573_length_11945_cov_77.957527	Kitaviridae	vHMM_8609	185.09	16.8	11.0172	replicase;polymerase;RDRP	11945
SRR15525307	NODE_818_length_2567_cov_9.848328	Myoviridae	vHMM_21312	184.822	21.8	8.47809	tape measure protein	2567
SRR15524530	NODE_70085_length_354_cov_3.909699	Microviridae	vHMM_21271	184.657	11.9	15.5174	VP1;major capsid protein	354
SRR15534018	NODE_78074_length_351_cov_5.287162	Astroviridae	vHMM_8270	183.638	30.4	6.04073	polyprotein 1ab	351
SRR15540905	NODE_68077_length_301_cov_29.308943	Coronaviridae	vHMM_8398	183.195	14.7	12.4623	spike;glycoprotein	301
SRR15524530	NODE_166_length_15823_cov_82.347095	Podoviridae	vHMM_21395	181.03	14.2	12.7486	tail fiber protein	15823
SRR15540905	NODE_22653_length_507_cov_10.688053	Tymoviridae	vHMM_18691	180.327	22	8.19667	polyprotein;replicase	507
SRR15534018	NODE_15306_length_517_cov_8.519481	Siphoviridae	vHMM_21421	179.605	20.5	8.76124	protein J	517
SRR15524163	NODE_40623_length_413_cov_0.949721	Siphoviridae	vHMM_21421	179.271	20.5	8.74491	protein J	413
SRR15526222	NODE_250463_length_338_cov_1.303887	Podoviridae	vHMM_21386	178.253	13.3	13.4025	DNA primase	338
SRR15524163	NODE_74664_length_316_cov_7.187739	Adenoviridae	vHMM_8153	177.265	27.7	6.39947	DNA polymerase;polymerase	316
SRR15533060	NODE_75795_length_316_cov_1.498084	Dicistroviridae	vHMM_8401	177.1	17.1	10.3567	nonstructural;non-structural;ORF1;replicase	316
SRR15524163	NODE_20471_length_564_cov_11.652259	Siphoviridae	vHMM_21421	174.969	20.5	8.53505	protein J	564
SRR15540905	NODE_26403_length_455_cov_9.512500	Microviridae	vHMM_21271	174.747	11.9	14.6846	VP1;major capsid protein	455
SRR15508152	NODE_3325_length_905_cov_35.335294	Partitiviridae	vHMM_18262	172.604	11.6	14.8797	RNA polymerase;RDRP;RNA-dependent RNA polymerase	905
SRR15508152	NODE_1890_length_1218_cov_31.051591	Bromoviridae	vHMM_8343	171.341	15.4	11.1261	replicase;1a;replication	1218
SRR15524477	NODE_9549_length_951_cov_2.693080	Dicistroviridae	vHMM_8401	170.215	17.1	9.95407	nonstructural;non-structural;ORF1;replicase	951
SRR15533116	NODE_26413_length_464_cov_4.506112	Siphoviridae	vHMM_21421	169.873	20.5	8.2865	protein J	464
SRR15540905	NODE_17382_length_628_cov_3.563700	Iflaviridae	vHMM_8593	169.676	15.5	10.9468	polyprotein	628
SRR15524477	NODE_12305_length_799_cov_5.901882	Dicistroviridae	vHMM_8401	169.468	17.1	9.9104	nonstructural;non-structural;ORF1;replicase	799
SRR15540904	NODE_21482_length_384_cov_5.091185	Siphoviridae	vHMM_21421	168.619	20.5	8.22532	protein J	384
SRR15524163	NODE_45236_length_395_cov_3.529412	Siphoviridae	vHMM_21421	168.545	20.5	8.22171	protein J	395
SRR15526222	NODE_186317_length_367_cov_1.250000	Coronaviridae	vHMM_8398	167.28	14.7	11.3796	spike;glycoprotein	367
SRR15534018	NODE_10973_length_597_cov_8.367159	Phycodnaviridae	vHMM_18355	166.509	13.2	12.6143	major capsid protein VP54;VP54	597
SRR15525307	NODE_11479_length_652_cov_16.185930	Iflaviridae	vHMM_8593	166.295	15.5	10.7287	polyprotein	652
SRR15525307	NODE_83796_length_322_cov_1.441948	Siphoviridae	vHMM_21421	163.15	20.5	7.95853	protein J	322
SRR15533060	NODE_63259_length_339_cov_1.338028	Tymoviridae	vHMM_18691	162.513	22	7.38696	polyprotein;replicase	339
SRR15525307	NODE_37318_length_401_cov_1.130058	Iflaviridae	vHMM_8593	162.448	15.5	10.4805	polyprotein	401
SRR15526222	NODE_86396_length_450_cov_3.356962	Podoviridae	vHMM_21376	162.106	14.3	11.3361	DNA polymerase	450
SRR15540904	NODE_9911_length_672_cov_5.768233	Dicistroviridae	vHMM_8404	161.99	11.5	14.0861	structural;ORF2	672
SRR15524477	NODE_13925_length_737_cov_7.470674	Dicistroviridae	vHMM_8404	160.953	11.5	13.9959	structural;ORF2	737
SRR15526222	NODE_5807_length_1614_cov_8.041052	Bidnaviridae	vHMM_8313	160.377	10.6	15.13	ACD68163.1;BAA85362.1;AKU37609.1;YP_007714631.1	1614
SRR15525307	NODE_36079_length_404_cov_8.891117	Coronaviridae	vHMM_8398	160.089	14.7	10.8904	spike;glycoprotein	404
SRR15540905	NODE_21976_length_519_cov_7.159483	Iflaviridae	vHMM_8593	159.497	15.5	10.2902	polyprotein	519
SRR15508011	NODE_16009_length_458_cov_3.171216	Iflaviridae	vHMM_8593	158.507	15.5	10.2262	polyprotein	458
SRR15540904	NODE_7982_length_822_cov_6.130378	Nudiviridae	vHMM_18108	157.888	16.1	9.80669	polymerase;polymerase B	822
SRR15533060	NODE_47206_length_383_cov_14.161585	Siphoviridae	vHMM_21421	157.863	20.5	7.70061	protein J	383
SRR15525307	NODE_46_length_12970_cov_2404.545257	Iflaviridae	vHMM_8593	157.065	15.5	10.1332	polyprotein	12970
SRR15540905	NODE_10219_length_986_cov_11.299678	Nodaviridae	vHMM_18099	156.574	10.7	14.6331	RNA polymerase;RDRP	986
SRR15533060	NODE_13878_length_831_cov_4.224227	Myoviridae	vHMM_21312	156.262	21.8	7.16797	tape measure protein	831
SRR15508011	NODE_20186_length_420_cov_5.649315	Nodaviridae	vHMM_18102	154.923	11.6	13.3555	capsid;alpha;coat	420
SRR15524477	NODE_85617_length_334_cov_1.903226	Dicistroviridae	vHMM_8401	154.726	17.1	9.04832	nonstructural;non-structural;ORF1;replicase	334
SRR15524477	NODE_28105_length_483_cov_19.848131	Nodaviridae	vHMM_18102	153.968	11.6	13.2731	capsid;alpha;coat	483
SRR15533116	NODE_5453_length_1568_cov_4.570390	Tombusviridae	vHMM_18646	153.031	14.9	10.2705	RNA polymerase;replicase;RDRP	1568
SRR15540904	NODE_13498_length_519_cov_1.392241	Polycipiviridae	vHMM_18409	152.451	10.5	14.5191	RNA polymerase;L protein;RDRP;RNA-dependent RNA polymerase	519
SRR15540905	NODE_11100_length_922_cov_343.863899	Nodaviridae	vHMM_18102	152.435	11.6	13.1409	capsid;alpha;coat	922
SRR15540905	NODE_13958_length_759_cov_12.580966	Microviridae	vHMM_21271	152.057	11.9	12.7779	VP1;major capsid protein	759
SRR15526222	NODE_1450_length_4430_cov_361.000914	Bidnaviridae	vHMM_8313	152.048	10.6	14.3442	ACD68163.1;BAA85362.1;AKU37609.1;YP_007714631.1	4430
SRR15508011	NODE_5401_length_761_cov_1.747875	Iflaviridae	vHMM_8593	151.1	15.5	9.74836	polyprotein	761
SRR15540904	NODE_7706_length_848_cov_6.476671	Nudiviridae	vHMM_18108	151.062	16.1	9.38275	polymerase;polymerase B	848
SRR15524163	NODE_50073_length_379_cov_3.527778	Iflaviridae	vHMM_8593	149.686	15.5	9.65716	polyprotein	379
SRR15534018	NODE_10435_length_612_cov_5.540395	Siphoviridae	vHMM_21421	148.586	20.5	7.24811	protein J	612
SRR15508011	NODE_3312_length_992_cov_16.397012	Partitiviridae	vHMM_18262	148.526	11.6	12.804	RNA polymerase;RDRP;RNA-dependent RNA polymerase	992
SRR15526222	NODE_33206_length_629_cov_4.027875	Partitiviridae	vHMM_18262	148.021	11.6	12.7604	RNA polymerase;RDRP;RNA-dependent RNA polymerase	629
SRR15526222	NODE_6794_length_1464_cov_4.567069	Bidnaviridae	vHMM_8313	147.498	10.6	13.9149	ACD68163.1;BAA85362.1;AKU37609.1;YP_007714631.1	1464
SRR15533060	NODE_81410_length_308_cov_1.494071	Tymoviridae	vHMM_18691	147.133	22	6.68786	polyprotein;replicase	308
SRR15534018	NODE_94747_length_337_cov_2.780142	Coronaviridae	vHMM_8398	146.11	14.7	9.93948	spike;glycoprotein	337
SRR15508011	NODE_8292_length_610_cov_4.619820	Coronaviridae	vHMM_8398	145.232	14.7	9.87973	spike;glycoprotein	610
SRR15508267	NODE_3971_length_1471_cov_9.767655	Picobirnaviridae	vHMM_18362	144.833	11.8	12.274	capsid;coat	1471
SRR15534018	NODE_130382_length_313_cov_3.031008	Microviridae	vHMM_21271	144.717	11.9	12.1611	VP1;major capsid protein	313
SRR15508152	NODE_17657_length_408_cov_0.980170	Phycodnaviridae	vHMM_18355	144.606	13.2	10.955	major capsid protein VP54;VP54	408
SRR15533116	NODE_96688_length_323_cov_6.257463	Siphoviridae	vHMM_21421	144.258	20.5	7.03697	protein J	323
SRR15508267	NODE_3103_length_1820_cov_7.233994	Coronaviridae	vHMM_8398	144.253	14.7	9.8131	spike;glycoprotein	1820
SRR15524477	NODE_15255_length_696_cov_13.023401	Dicistroviridae	vHMM_8401	144.181	17.1	8.43167	nonstructural;non-structural;ORF1;replicase	696
SRR15533060	NODE_49940_length_374_cov_1.228840	Iflaviridae	vHMM_8593	143.145	15.5	9.23517	polyprotein	374
SRR15524477	NODE_39953_length_422_cov_3.776567	Chuviridae	vHMM_8373	142.522	11.1	12.8399	glycoprotein	422
SRR15524477	NODE_44751_length_407_cov_2.227273	Dicistroviridae	vHMM_8404	140.644	11.5	12.2299	structural;ORF2	407
SRR15508267	NODE_33058_length_304_cov_188.305221	Permutotetraviridae	vHMM_18302	140.605	16.4	8.57349	capsid	304
SRR15508011	NODE_338_length_4523_cov_161.265219	Microviridae	vHMM_21276	140.343	13.9	10.0966	VP4;replication initiation protein	4523
SRR15526222	NODE_206444_length_357_cov_0.990066	Nyamiviridae	vHMM_18109	140.035	10.9	12.8472	RNA-dependent RNA polymerase;L protein;RDRP	357
SRR15526222	NODE_223916_length_349_cov_1.034014	Orthomyxoviridae	vHMM_18135	139.629	8.3	16.8227	polymerase PB1;PB1	349
SRR15540905	NODE_9319_length_1066_cov_21.774481	Iflaviridae	vHMM_8593	139.535	15.5	9.00224	polyprotein	1066
SRR15524477	NODE_4540_length_1648_cov_6.448211	Dicistroviridae	vHMM_8401	138.871	17.1	8.12109	nonstructural;non-structural;ORF1;replicase	1648
SRR15525307	NODE_45033_length_381_cov_5.205521	Nodaviridae	vHMM_18099	138.755	10.7	12.9678	RNA polymerase;RDRP	381
SRR15533116	NODE_419_length_13735_cov_220.167836	Myoviridae	vHMM_21312	138.387	21.8	6.34802	tape measure protein	13735
SRR15540904	NODE_28112_length_340_cov_2.505263	Coronaviridae	vHMM_8398	137.812	14.7	9.37496	spike;glycoprotein	340
SRR15533060	NODE_2642_length_2540_cov_29.925553	Siphoviridae	vHMM_21421	137.569	20.5	6.7107	protein J	2540
SRR15540905	NODE_5746_length_1520_cov_42.662799	Solemoviridae	vHMM_18618	137.229	19.5	7.03741	polyprotein P2ab	1520
SRR15525307	NODE_81951_length_324_cov_1.832714	Siphoviridae	vHMM_21421	137.09	20.5	6.68734	protein J	324
SRR15534018	NODE_22316_length_456_cov_2.907731	Chuviridae	vHMM_8373	136.911	11.1	12.3344	glycoprotein	456
SRR15534018	NODE_67113_length_362_cov_3.824104	Iflaviridae	vHMM_8593	135.709	15.5	8.75544	polyprotein	362
SRR15526222	NODE_29033_length_664_cov_4.486043	Microviridae	vHMM_21276	135.274	13.9	9.73191	VP4;replication initiation protein	664
SRR15524477	NODE_5842_length_1368_cov_4.001523	Bidnaviridae	vHMM_8313	134.626	10.6	12.7005	ACD68163.1;BAA85362.1;AKU37609.1;YP_007714631.1	1368
SRR15534018	NODE_122444_length_318_cov_1.433460	Podoviridae	vHMM_21386	134.479	13.3	10.1112	DNA primase	318
SRR15524477	NODE_10174_length_908_cov_14.495897	Tymoviridae	vHMM_18686	134.125	13.8	9.71921	coat protein;capsid protein	908
SRR15525307	NODE_26062_length_442_cov_6.490956	Adenoviridae	vHMM_8161	134.115	16.6	8.0792	Hexon	442
SRR15533116	NODE_33083_length_428_cov_4.308311	Permutotetraviridae	vHMM_18301	133.79	10.7	12.5037	RNA polymerase;RDRP;replicase	428
SRR15540905	NODE_18250_length_602_cov_12.680073	Microviridae	vHMM_21276	133.657	13.9	9.61559	VP4;replication initiation protein	602
SRR15524163	NODE_30365_length_464_cov_5.623472	Siphoviridae	vHMM_21421	133.149	20.5	6.49509	protein J	464
SRR15508011	NODE_25423_length_386_cov_3.220544	Caliciviridae	vHMM_8349	130.456	15.3	8.52653	capsid	386
SRR15508152	NODE_4571_length_764_cov_52.791255	Tymoviridae	vHMM_18686	130.32	13.8	9.44348	coat protein;capsid protein	764
SRR15540904	NODE_5856_length_1117_cov_6.956685	Tombusviridae	vHMM_18646	130.309	14.9	8.7456	RNA polymerase;replicase;RDRP	1117
SRR15533116	NODE_8197_length_1083_cov_5.382296	Iflaviridae	vHMM_8593	129.948	15.5	8.38377	polyprotein	1083
SRR15540905	NODE_3154_length_2176_cov_51.527581	Solemoviridae	vHMM_18618	129.876	19.5	6.66032	polyprotein P2ab	2176
SRR15524163	NODE_16532_length_628_cov_16.598604	Nodaviridae	vHMM_18099	129.497	10.7	12.1026	RNA polymerase;RDRP	628
SRR15525307	NODE_1680_length_1837_cov_103.152637	Solemoviridae	vHMM_18618	129.222	19.5	6.62675	polyprotein P2ab	1837
SRR15524530	NODE_9741_length_1125_cov_3.928972	Bidnaviridae	vHMM_8313	129.166	10.6	12.1855	ACD68163.1;BAA85362.1;AKU37609.1;YP_007714631.1	1125
SRR15526222	NODE_280368_length_327_cov_1.441176	Xinmoviridae	vHMM_18706	128.881	18	7.16006	RDRP;RNA polymerase	327
SRR15525307	NODE_3395_length_1296_cov_8.024174	Bidnaviridae	vHMM_8313	128.388	10.6	12.112	ACD68163.1;BAA85362.1;AKU37609.1;YP_007714631.1	1296
SRR15525307	NODE_56725_length_359_cov_1.289474	Podoviridae	vHMM_21386	128.283	13.3	9.64532	DNA primase	359
SRR15540905	NODE_35113_length_388_cov_10.792793	Tymoviridae	vHMM_18691	128.142	22	5.82465	polyprotein;replicase	388
SRR15524477	NODE_30166_length_467_cov_4.856796	Chuviridae	vHMM_8373	128.137	11.1	11.5439	glycoprotein	467
SRR15525307	NODE_34019_length_411_cov_1.758427	Solinviviridae	vHMM_18619	127.309	15.2	8.37562	polyprotein	411
SRR15534018	NODE_80885_length_349_cov_1.333333	Dicistroviridae	vHMM_8401	126.705	17.1	7.40964	nonstructural;non-structural;ORF1;replicase	349
SRR15525307	NODE_496_length_3289_cov_251.593383	Solemoviridae	vHMM_18618	126.502	19.5	6.48729	polyprotein P2ab	3289
SRR15524163	NODE_23629_length_524_cov_11.046908	Siphoviridae	vHMM_21421	126.104	20.5	6.15141	protein J	524
SRR15525307	NODE_31379_length_420_cov_2.142466	Nodaviridae	vHMM_18099	126.035	10.7	11.7789	RNA polymerase;RDRP	420
SRR15525307	NODE_3221_length_1333_cov_4.262911	Iflaviridae	vHMM_8593	125.785	15.5	8.11519	polyprotein	1333
SRR15540904	NODE_21899_length_380_cov_8.753846	Coronaviridae	vHMM_8398	125.648	14.7	8.54748	spike;glycoprotein	380
SRR15533060	NODE_12628_length_883_cov_23.916667	Siphoviridae	vHMM_21421	125.454	20.5	6.11969	protein J	883
SRR15533060	NODE_39393_length_419_cov_2.390110	Phycodnaviridae	vHMM_18355	125.266	13.2	9.48988	major capsid protein VP54;VP54	419
SRR15524477	NODE_35404_length_440_cov_2.345455	Chuviridae	vHMM_8373	125.261	11.1	11.2848	glycoprotein	440
SRR15524163	NODE_9982_length_823_cov_8.398438	Myoviridae	vHMM_21312	124.631	21.8	5.71702	tape measure protein	823
SRR15524477	NODE_21234_length_569_cov_2.926070	Bromoviridae	vHMM_8343	124.615	15.4	8.09191	replicase;1a;replication	569
SRR15526222	NODE_4331_length_1986_cov_19.780943	Tombusviridae	vHMM_18646	124.413	14.9	8.34989	RNA polymerase;replicase;RDRP	1986
SRR15525307	NODE_56914_length_358_cov_11.254125	Iflaviridae	vHMM_8593	124.137	15.5	8.00886	polyprotein	358
SRR15525307	NODE_37269_length_401_cov_1.898844	Rhabdoviridae	vHMM_18542	124.082	22	5.64011	RNA polymerase;RDRP;large;L	401
SRR15525307	NODE_2168_length_1621_cov_9.717114	Myoviridae	vHMM_21312	123.215	21.8	5.65206	tape measure protein	1621
SRR15540905	NODE_34428_length_393_cov_1.118343	Tymoviridae	vHMM_18691	123.125	22	5.59658	polyprotein;replicase	393
SRR15524477	NODE_51592_length_390_cov_1.904478	Chuviridae	vHMM_8373	122.932	11.1	11.075	glycoprotein	390
SRR15524477	NODE_44078_length_409_cov_2.285311	Chuviridae	vHMM_8373	122.719	11.1	11.0557	glycoprotein	409
SRR15526222	NODE_69338_length_480_cov_5.056471	Rhabdoviridae	vHMM_18567	121.861	18.1	6.73263	nucleocapsid;nucleoprotein;N protein;protein N	480
SRR15534018	NODE_70823_length_358_cov_5.161716	Microviridae	vHMM_21271	121.784	11.9	10.234	VP1;major capsid protein	358
SRR15534018	NODE_11477_length_584_cov_7.500945	Tombusviridae	vHMM_18646	121.759	14.9	8.17175	RNA polymerase;replicase;RDRP	584
SRR15533116	NODE_31612_length_435_cov_1.026316	Coronaviridae	vHMM_8398	119.523	14.7	8.13081	spike;glycoprotein	435
SRR15540904	NODE_19505_length_406_cov_3.866097	Dicistroviridae	vHMM_8401	119.005	17.1	6.95937	nonstructural;non-structural;ORF1;replicase	406
SRR15525307	NODE_97797_length_307_cov_7.007937	Adenoviridae	vHMM_8165	117.754	12.6	9.34556	PTP;Preterminal protein	307
SRR15526222	NODE_76733_length_465_cov_6.890244	Bromoviridae	vHMM_8343	117.36	15.4	7.62078	replicase;1a;replication	465
SRR15526222	NODE_21177_length_761_cov_3.206799	Bidnaviridae	vHMM_8313	117.292	10.6	11.0653	ACD68163.1;BAA85362.1;AKU37609.1;YP_007714631.1	761
SRR15524163	NODE_35340_length_436_cov_4.107612	Nodaviridae	vHMM_18102	116.804	11.6	10.0693	capsid;alpha;coat	436
SRR15540904	NODE_30961_length_328_cov_1.465201	Nyamiviridae	vHMM_18109	116.783	10.9	10.7141	RNA-dependent RNA polymerase;L protein;RDRP	328
SRR15540904	NODE_13452_length_520_cov_6.204301	Coronaviridae	vHMM_8398	116.642	14.7	7.93484	spike;glycoprotein	520
SRR15508011	NODE_47942_length_323_cov_120.630597	Microviridae	vHMM_21276	116.035	13.9	8.34787	VP4;replication initiation protein	323
SRR15533116	NODE_74680_length_344_cov_1.352941	Siphoviridae	vHMM_21421	115.875	20.5	5.65245	protein J	344
SRR15540905	NODE_13642_length_776_cov_11.160888	Chuviridae	vHMM_8373	115.848	11.1	10.4367	glycoprotein	776
SRR15540904	NODE_11362_length_598_cov_5.165746	Nudiviridae	vHMM_18108	115.813	16.1	7.19336	polymerase;polymerase B	598
SRR15524477	NODE_40113_length_422_cov_1.054496	Dicistroviridae	vHMM_8404	115.607	11.5	10.0528	structural;ORF2	422
SRR15533116	NODE_8741_length_1020_cov_6.013472	Siphoviridae	vHMM_21421	115.479	20.5	5.63312	protein J	1020
SRR15525307	NODE_76695_length_330_cov_2.836364	Podoviridae	vHMM_21386	115.382	13.3	8.67535	DNA primase	330
SRR15526222	NODE_68777_length_482_cov_1.829040	Coronaviridae	vHMM_8398	115.039	14.7	7.82577	spike;glycoprotein	482
SRR15525307	NODE_2355_length_1551_cov_456.282754	Solemoviridae	vHMM_18618	113.418	19.5	5.8163	polyprotein P2ab	1551
SRR15525307	NODE_15813_length_549_cov_4.076923	Siphoviridae	vHMM_21421	113.315	20.5	5.52758	protein J	549
SRR15524163	NODE_53457_length_368_cov_20.121406	Tombusviridae	vHMM_18646	112.804	14.9	7.57072	RNA polymerase;replicase;RDRP	368
SRR15524477	NODE_53442_length_386_cov_1.172205	Chuviridae	vHMM_8373	112.36	11.1	10.1226	glycoprotein	386
SRR15524163	NODE_23775_length_523_cov_3.884615	Partitiviridae	vHMM_18262	112.195	11.6	9.67195	RNA polymerase;RDRP;RNA-dependent RNA polymerase	523
SRR15540905	NODE_22067_length_517_cov_12.948052	Nodaviridae	vHMM_18102	111.894	11.6	9.64605	capsid;alpha;coat	517
SRR15525307	NODE_25878_length_443_cov_6.518041	Tombusviridae	vHMM_18646	111.806	14.9	7.50374	RNA polymerase;replicase;RDRP	443
SRR15508267	NODE_12492_length_499_cov_6.731982	Nodaviridae	vHMM_18099	111.77	10.7	10.4458	RNA polymerase;RDRP	499
SRR15524477	NODE_30229_length_467_cov_1.898058	Partitiviridae	vHMM_18262	111.567	11.6	9.61788	RNA polymerase;RDRP;RNA-dependent RNA polymerase	467
SRR15534018	NODE_142116_length_307_cov_1.166667	Coronaviridae	vHMM_8398	111.287	14.7	7.57056	spike;glycoprotein	307
SRR15524477	NODE_12121_length_806_cov_6.487350	Phasmaviridae	vHMM_18309	109.852	12.3	8.93108	glycoprotein;envelope;precursor;M protein	806
SRR15526222	NODE_278505_length_328_cov_1.252747	Nyamiviridae	vHMM_18109	109.744	10.9	10.0682	RNA-dependent RNA polymerase;L protein;RDRP	328
SRR15526222	NODE_13669_length_951_cov_9.091518	Bidnaviridae	vHMM_8313	109.649	10.6	10.3443	ACD68163.1;BAA85362.1;AKU37609.1;YP_007714631.1	951
SRR15524477	NODE_34913_length_442_cov_4.031008	Dicistroviridae	vHMM_8404	108.749	11.5	9.45644	structural;ORF2	442
SRR15540904	NODE_17537_length_433_cov_3.611111	Dicistroviridae	vHMM_8401	108.543	17.1	6.34756	nonstructural;non-structural;ORF1;replicase	433
SRR15533116	NODE_4392_length_1906_cov_5.985954	Iflaviridae	vHMM_8593	108.308	15.5	6.98763	polyprotein	1906
SRR15540905	NODE_9889_length_1015_cov_2720.118750	Dicistroviridae	vHMM_8401	108.188	17.1	6.32678	nonstructural;non-structural;ORF1;replicase	1015
SRR15524477	NODE_24605_length_521_cov_5.025751	Dicistroviridae	vHMM_8401	107.627	17.1	6.294	nonstructural;non-structural;ORF1;replicase	521
SRR15508152	NODE_43257_length_298_cov_12.123457	Siphoviridae	vHMM_21421	107.259	20.5	5.23217	protein J	298
SRR15533116	NODE_10666_length_851_cov_9.466080	Iflaviridae	vHMM_8593	106.983	15.5	6.9021	polyprotein	851
SRR15524477	NODE_91795_length_327_cov_1.312500	Siphoviridae	vHMM_21421	106.785	20.5	5.20904	protein J	327
SRR15533060	NODE_18868_length_674_cov_3.473344	Myoviridae	vHMM_21342	106.719	20.6	5.18053	terminase small subunit	674
SRR15540905	NODE_28120_length_439_cov_7.859375	Permutotetraviridae	vHMM_18301	106.711	10.7	9.97301	RNA polymerase;RDRP;replicase	439
SRR15524477	NODE_75518_length_347_cov_3.945205	Chuviridae	vHMM_8373	105.434	11.1	9.49853	glycoprotein	347
SRR15525307	NODE_519_length_3195_cov_43.715605	Solemoviridae	vHMM_18618	105.264	19.5	5.39817	polyprotein P2ab	3195
SRR15540905	NODE_18516_length_595_cov_87.442593	Solemoviridae	vHMM_18618	105.244	19.5	5.39714	polyprotein P2ab	595
SRR15508011	NODE_2469_length_1178_cov_21.133571	Partitiviridae	vHMM_18262	105.052	11.6	9.05623	RNA polymerase;RDRP;RNA-dependent RNA polymerase	1178
SRR15524163	NODE_31469_length_457_cov_5.497512	Siphoviridae	vHMM_21421	105.012	20.5	5.12253	protein J	457
SRR15540904	NODE_4687_length_1381_cov_9.148567	Solemoviridae	vHMM_18618	104.698	19.5	5.36914	polyprotein P2ab	1381
SRR15508152	NODE_58821_length_265_cov_10.680952	Coronaviridae	vHMM_8398	104.484	14.7	7.10773	spike;glycoprotein	265
SRR15540904	NODE_12008_length_572_cov_4.649903	Coronaviridae	vHMM_8398	104.41	14.7	7.10272	spike;glycoprotein	572
SRR15526222	NODE_12828_length_986_cov_2.784103	Bidnaviridae	vHMM_8313	104.271	10.6	9.83686	ACD68163.1;BAA85362.1;AKU37609.1;YP_007714631.1	986
SRR15524477	NODE_59303_length_374_cov_1.912226	Chuviridae	vHMM_8373	102.058	11.1	9.19439	glycoprotein	374
SRR15533116	NODE_33_length_90666_cov_15.152586	Microviridae	vHMM_21276	102.017	13.9	7.33932	VP4;replication initiation protein	90666
SRR15525307	NODE_8710_length_770_cov_10.278322	Nodaviridae	vHMM_18099	101.577	10.7	9.4932	RNA polymerase;RDRP	770
SRR15533060	NODE_33966_length_454_cov_0.947368	Coronaviridae	vHMM_8398	101.024	14.7	6.8724	spike;glycoprotein	454
SRR15525307	NODE_44568_length_382_cov_7.290520	Partitiviridae	vHMM_18262	100.986	11.6	8.70566	RNA polymerase;RDRP;RNA-dependent RNA polymerase	382
SRR15540905	NODE_100063_length_255_cov_15.195000	Microviridae	vHMM_21271	100.852	11.9	8.47493	VP1;major capsid protein	255
SRR15526222	NODE_137166_length_398_cov_3.274052	Tombusviridae	vHMM_18646	100.843	14.9	6.76802	RNA polymerase;replicase;RDRP	398
SRR15533116	NODE_37761_length_411_cov_1.101124	Phycodnaviridae	vHMM_18355	100.579	13.2	7.61962	major capsid protein VP54;VP54	411
SRR15508152	NODE_3488_length_878_cov_8.755772	Microviridae	vHMM_21276	100.571	13.9	7.23534	VP4;replication initiation protein	878
SRR15525307	NODE_11806_length_642_cov_6.114140	Nodaviridae	vHMM_18102	100.511	11.6	8.6647	capsid;alpha;coat	642
SRR15540905	NODE_22974_length_502_cov_9.738255	Iflaviridae	vHMM_8593	100.06	15.5	6.45548	polyprotein	502

## Sheet: Enviropment Mapping Report
Sample	Isolate_id	coverage	meandepth	len	Family	PROJECT	Environment
SRR19974245	Boebeisivirus manatense	1	14.95	2083	Ouroboviridae	PRJNA855531	sandflies
SRR19974244	Boebeisivirus manatense	1	36.13	2083	Ouroboviridae	PRJNA855531	sandflies
SRR19974247	Boebeisivirus manatense	1	44.61	2083	Ouroboviridae	PRJNA855531	sandflies
SRR19974246	Phlebovirus hediense	1	117.64	12591	Phenuiviridae	PRJNA855531	sandflies
SRR19974246	Boebeisivirus manatense	1	18.27	2083	Ouroboviridae	PRJNA855531	sandflies
SRR19974249	Boebeisivirus manatense	1	29.4	2083	Ouroboviridae	PRJNA855531	sandflies
SRR19974248	Boebeisivirus manatense	1	17.32	2083	Ouroboviridae	PRJNA855531	sandflies
SRR19974245	Phlebovirus hediense	1	136.89	12591	Phenuiviridae	PRJNA855531	sandflies
SRR19974249	Phlebovirus hediense	0.99	13.52	12591	Phenuiviridae	PRJNA855531	sandflies
SRR19974245	Fusagravirus shichi	0.99	211.84	9518	Fusagraviridae	PRJNA855531	sandflies
SRR19993377	Phlebovirus hediense	0.99	163.19	12591	Phenuiviridae	PRJNA855979	sandflies
SRR19993376	Almendravirus xiangshan	0.99	72.83	10798	Rhabdoviridae	PRJNA855979	sandflies
SRR19974245	Spicivirus shi	0.98	22.28	7081	Spiciviridae	PRJNA855531	sandflies
SRR19974247	Almendravirus menghai	0.87	103.4	10744	Rhabdoviridae	PRJNA855531	sandflies
SRR19974248	Almendravirus menghai	0.84	46.61	10744	Rhabdoviridae	PRJNA855531	sandflies
SRR19974245	Epsilonhypovirus japonicum	0.82	51.09	12800	Hypoviridae	PRJNA855531	sandflies
SRR19974245	Fusagravirus hachi	0.82	28.22	9419	Fusagraviridae	PRJNA855531	sandflies
SRR14877743	Carjivirus communis	0.79	7.08	97065	Intestiviridae	PRJNA739041	rhizophere bulk soil
SRR14877741	Xylella virus Sano	0.75	4.33	56147	Casjensviridae	PRJNA739041	rhizophere bulk soil
SRR14877736	Decurrovirus decurro	0.65	2.1	15524		PRJNA739041	rhizophere bulk soil
SRR19974244	Phlebovirus hediense	0.58	1.78	12591	Phenuiviridae	PRJNA855531	sandflies
SRR19993376	Anphevirus xinchengense	0.58	5.87	12774	Xinmoviridae	PRJNA855979	sandflies
SRR19974249	Tocinivirus aphisi	0.55	9.53	20336	Mesoniviridae	PRJNA855531	sandflies
SRR14877741	Carjivirus communis	0.53	1.89	97065	Intestiviridae	PRJNA739041	rhizophere bulk soil
SRR14877743	Kingevirus communis	0.53	1.54	92132	Crevaviridae	PRJNA739041	rhizophere bulk soil
SRR19974246	Anphevirus xinchengense	0.5	3.36	12774	Xinmoviridae	PRJNA855531	sandflies
SRR19993376	Cripavirus mortiferum	0.48	2.06	9812	Dicistroviridae	PRJNA855979	sandflies
SRR14877741	Delepquintavirus DLP5	0.43	1.37	96542		PRJNA739041	rhizophere bulk soil
SRR19993377	Orthoflavivirus japonicum	0.4	1.08	10976	Flaviviridae	PRJNA855979	sandflies
SRR14877743	Ushigomevirus gakusyuin	0.39	1.09	67924	Toyamaviridae	PRJNA739041	rhizophere bulk soil
SRR14877741	Reipivirus ST16OXA48phi54	0.37	1.1	38322	Peduoviridae	PRJNA739041	rhizophere bulk soil
SRR14877743	Aurodevirus hiberniae	0.35	0.91	98182	Suoliviridae	PRJNA739041	rhizophere bulk soil
SRR19993376	Orthoflavivirus japonicum	0.31	1.09	10976	Flaviviridae	PRJNA855979	sandflies
SRR14877743	Burzaovirus coli	0.31	1.51	103832	Suoliviridae	PRJNA739041	rhizophere bulk soil
SRR19974249	Cripavirus mortiferum	0.29	0.86	9812	Dicistroviridae	PRJNA855531	sandflies
SRR19974249	Sthenivirus nowtis	0.28	0.73	6979	Gandrviridae	PRJNA855531	sandflies
SRR19974248	Sthenivirus nowtis	0.28	0.68	6979	Gandrviridae	PRJNA855531	sandflies
SRR14877743	Buorbuivirus hominis	0.27	0.67	96055	Suoliviridae	PRJNA739041	rhizophere bulk soil
SRR14877743	Fohxhuevirus gastrointestinalis	0.26	1.03	92668	Intestiviridae	PRJNA739041	rhizophere bulk soil
SRR14877741	Reginaelenavirus rv3LV2017	0.26	0.67	35100	Peduoviridae	PRJNA739041	rhizophere bulk soil
SRR19974244	Sthenivirus nowtis	0.26	0.55	6979	Gandrviridae	PRJNA855531	sandflies
SRR14877741	Maxrubnervirus PMBT3	0.25	0.69	87196		PRJNA739041	rhizophere bulk soil
SRR14877738	Woodruffvirus TP1604	0.25	0.86	57168		PRJNA739041	rhizophere bulk soil
SRR14877743	Burzaovirus intestinihominis	0.24	0.84	104085	Suoliviridae	PRJNA739041	rhizophere bulk soil
SRR14877741	Bielevirus A051	0.24	0.64	32212	Peduoviridae	PRJNA739041	rhizophere bulk soil
SRR14877741	Bielevirus phiO18P	0.23	0.71	33985	Peduoviridae	PRJNA739041	rhizophere bulk soil
SRR14877738	Woodruffvirus YDN12	0.23	0.81	56528		PRJNA739041	rhizophere bulk soil
SRR14877743	Afonbuvirus coli	0.22	0.66	97706	Suoliviridae	PRJNA739041	rhizophere bulk soil
SRR14877743	Birpovirus hominis	0.21	0.65	100255	Suoliviridae	PRJNA739041	rhizophere bulk soil
SRR14877743	Acinetobacter virus Acj61	0.21	0.63	164093	Straboviridae	PRJNA739041	rhizophere bulk soil

## Sheet: Enviropment HMM Report
Sample	Name	Taxon	Query	Score	Threshold	Score_ratio	Positive_terms	Length	Project	Environment
SRR19993377	k141_59038	Phenuiviridae	vHMM_18319	3262.44	11.7	278.841	RNA polymerase;L protein;RDRP	6324	PRJNA855979	sandflies
SRR19974245	k141_21594	Phenuiviridae	vHMM_18319	3258.52	11.7	278.506	RNA polymerase;L protein;RDRP	6405	PRJNA855531	sandflies
SRR19974245	k141_143698	Rhabdoviridae	vHMM_18542	2784.2	22	126.554	RNA polymerase;RDRP;large;L	6589	PRJNA855531	sandflies
SRR19974246	k141_101985	Phenuiviridae	vHMM_18319	2275.27	11.7	194.467	RNA polymerase;L protein;RDRP	4082	PRJNA855531	sandflies
SRR19974245	k141_60137	Rhabdoviridae	vHMM_18542	2025.35	22	92.0612	RNA polymerase;RDRP;large;L	11972	PRJNA855531	sandflies
SRR19974247	k141_177883	Xinmoviridae	vHMM_18706	2009.62	18	111.646	RDRP;RNA polymerase	8563	PRJNA855531	sandflies
SRR19974247	k141_125189	Rhabdoviridae	vHMM_18542	1826.83	22	83.0377	RNA polymerase;RDRP;large;L	10820	PRJNA855531	sandflies
SRR19974248	k141_101484	Rhabdoviridae	vHMM_18542	1825.91	22	82.9959	RNA polymerase;RDRP;large;L	7931	PRJNA855531	sandflies
SRR19993376	k141_53711	Rhabdoviridae	vHMM_18542	1822.3	22	82.832	RNA polymerase;RDRP;large;L	7706	PRJNA855979	sandflies
SRR19974249	k141_178706	Phenuiviridae	vHMM_18319	1790.46	11.7	153.03	RNA polymerase;L protein;RDRP	2765	PRJNA855531	sandflies
SRR19974247	k141_97805	Rhabdoviridae	vHMM_18542	1764.24	22	80.1926	RNA polymerase;RDRP;large;L	10996	PRJNA855531	sandflies
SRR19974247	k141_130096	Phasmaviridae	vHMM_18303	1556.02	18.2	85.4957	RNA polymerase;L protein;RDRP	6518	PRJNA855531	sandflies
SRR19974245	k141_8524	Phenuiviridae	vHMM_18333	1550.09	24.1	64.3193	glycoprotein;envelope;precursor;M protein	4406	PRJNA855531	sandflies
SRR19974246	k141_93163	Phenuiviridae	vHMM_18333	1541.2	24.1	63.9501	glycoprotein;envelope;precursor;M protein	4402	PRJNA855531	sandflies
SRR19974245	k141_83964	Xinmoviridae	vHMM_18706	1497.11	18	83.173	RDRP;RNA polymerase	4955	PRJNA855531	sandflies
SRR19974247	k141_36481	Chuviridae	vHMM_8375	1394.96	38.1	36.6131	polymerase;RNA polymerase	3433	PRJNA855531	sandflies
SRR19993377	k141_44054	Phenuiviridae	vHMM_18333	1389.79	24.1	57.6676	glycoprotein;envelope;precursor;M protein	3819	PRJNA855979	sandflies
SRR19974249	k141_148417	Phenuiviridae	vHMM_18319	1361.51	11.7	116.368	RNA polymerase;L protein;RDRP	2080	PRJNA855531	sandflies
SRR19974246	k141_50392	Xinmoviridae	vHMM_18706	1287.14	18	71.5079	RDRP;RNA polymerase	3380	PRJNA855531	sandflies
SRR19974247	k141_107222	Rhabdoviridae	vHMM_18542	1193.79	22	54.2632	RNA polymerase;RDRP;large;L	2518	PRJNA855531	sandflies
SRR19974245	k141_187609	Flaviviridae	vHMM_8445	1155.24	55.6	20.7777	polyprotein	11076	PRJNA855531	sandflies
SRR19974247	k141_23077	Flaviviridae	vHMM_8445	1155.03	55.6	20.7739	polyprotein	11048	PRJNA855531	sandflies
SRR19974247	k141_85334	Tymoviridae	vHMM_18691	1118.05	22	50.8204	polyprotein;replicase	5952	PRJNA855531	sandflies
SRR19974248	k141_732	Tymoviridae	vHMM_18691	1100.11	22	50.0048	polyprotein;replicase	6053	PRJNA855531	sandflies
SRR19974247	k141_2210	Tymoviridae	vHMM_18691	1094.05	22	49.7295	polyprotein;replicase	6033	PRJNA855531	sandflies
SRR19974248	k141_88884	Luteoviridae	vHMM_8622	1079.17	25.6	42.155	replicase;polymerase;RDRP	3732	PRJNA855531	sandflies
SRR21705853	k141_244439	Podoviridae	vHMM_21386	1074.76	13.3	80.8092	DNA primase	79422	PRJNA883825	freshwater metagenome
SRR19974245	k141_178977	Qinviridae	vHMM_18466	1010.05	15	67.3367	RNA polymerase;RDRP	5840	PRJNA855531	sandflies
SRR19974248	k141_72723	Phenuiviridae	vHMM_18319	984.038	11.7	84.1058	RNA polymerase;L protein;RDRP	6915	PRJNA855531	sandflies
SRR19974246	k141_75778	Phenuiviridae	vHMM_18319	973.814	11.7	83.232	RNA polymerase;L protein;RDRP	2352	PRJNA855531	sandflies
SRR19974249	k141_5747	Phenuiviridae	vHMM_18333	938.008	24.1	38.9215	glycoprotein;envelope;precursor;M protein	1754	PRJNA855531	sandflies
SRR19974246	k141_3363	Iflaviridae	vHMM_8593	895.164	15.5	57.7525	polyprotein	3889	PRJNA855531	sandflies
SRR19974245	k141_60584	Orthomyxoviridae	vHMM_18135	890.252	8.3	107.259	polymerase PB1;PB1	2508	PRJNA855531	sandflies
SRR21705852	k141_284864	Podoviridae	vHMM_21386	887.224	13.3	66.7086	DNA primase	25713	PRJNA883825	freshwater metagenome
SRR21705853	k141_101798	Podoviridae	vHMM_21386	887.162	13.3	66.7039	DNA primase	26620	PRJNA883825	freshwater metagenome
SRR19974245	k141_142416	Xinmoviridae	vHMM_18707	865.385	13.7	63.1668	glycoprotein	3410	PRJNA855531	sandflies
SRR19993377	k141_32967	Orthomyxoviridae	vHMM_18135	833.017	8.3	100.364	polymerase PB1;PB1	2385	PRJNA855979	sandflies
SRR14877741	k141_476705	Podoviridae	vHMM_21386	815.394	13.3	61.3078	DNA primase	29290	PRJNA739041	rhizophere bulk soil
SRR14877743	k141_365887	Podoviridae	vHMM_21386	813.847	13.3	61.1915	DNA primase	75112	PRJNA739041	rhizophere bulk soil
SRR19974245	k141_132145	Xinmoviridae	vHMM_18706	813.744	18	45.208	RDRP;RNA polymerase	1614	PRJNA855531	sandflies
SRR19993376	k141_69312	Xinmoviridae	vHMM_18706	778.542	18	43.2523	RDRP;RNA polymerase	2563	PRJNA855979	sandflies
SRR19974245	k141_91033	Iflaviridae	vHMM_8593	771.019	15.5	49.7432	polyprotein	11154	PRJNA855531	sandflies
SRR14877743	k141_244000	Podoviridae	vHMM_21386	763.857	13.3	57.4328	DNA primase	3984	PRJNA739041	rhizophere bulk soil
SRR19974245	k141_174423	Orthomyxoviridae	vHMM_18135	752.092	8.3	90.6135	polymerase PB1;PB1	2463	PRJNA855531	sandflies
SRR19974246	k141_144787	Iflaviridae	vHMM_8593	744.396	15.5	48.0256	polyprotein	1823	PRJNA855531	sandflies
SRR19974249	k141_70499	Phenuiviridae	vHMM_18319	728.192	11.7	62.2387	RNA polymerase;L protein;RDRP	1314	PRJNA855531	sandflies
SRR19974245	k141_126945	Lispiviridae	vHMM_8616	718.722	42.4	16.951	RNA polymerase	8676	PRJNA855531	sandflies
SRR19974246	k141_175604	Iflaviridae	vHMM_8593	715.986	15.5	46.1927	polyprotein	1985	PRJNA855531	sandflies
SRR19974249	k141_144377	Lispiviridae	vHMM_8616	715.041	42.4	16.8642	RNA polymerase	14475	PRJNA855531	sandflies
SRR19974244	k141_11943	Xinmoviridae	vHMM_18706	684.121	18	38.0067	RDRP;RNA polymerase	2159	PRJNA855531	sandflies
SRR19974249	k141_119532	Phenuiviridae	vHMM_18319	668.209	11.7	57.1118	RNA polymerase;L protein;RDRP	1633	PRJNA855531	sandflies
SRR19993376	k141_22310	Orthomyxoviridae	vHMM_18135	667.792	8.3	80.4569	polymerase PB1;PB1	1456	PRJNA855979	sandflies
SRR19974244	k141_28511	Xinmoviridae	vHMM_18706	663.756	18	36.8753	RDRP;RNA polymerase	1270	PRJNA855531	sandflies
SRR19974246	k141_43371	Rhabdoviridae	vHMM_18542	642.778	22	29.2172	RNA polymerase;RDRP;large;L	4421	PRJNA855531	sandflies
SRR19974245	k141_7104	Orthomyxoviridae	vHMM_18135	642.704	8.3	77.4343	polymerase PB1;PB1	1416	PRJNA855531	sandflies
SRR19974246	k141_134693	Xinmoviridae	vHMM_18706	637.96	18	35.4422	RDRP;RNA polymerase	1137	PRJNA855531	sandflies
SRR19974246	k141_83138	Iflaviridae	vHMM_8593	636.491	15.5	41.0639	polyprotein	5088	PRJNA855531	sandflies
SRR19974245	k141_171946	Iflaviridae	vHMM_8593	624.651	15.5	40.3001	polyprotein	1855	PRJNA855531	sandflies
SRR21705853	k141_47031	Siphoviridae	vHMM_21421	622.411	20.5	30.3615	protein J	9974	PRJNA883825	freshwater metagenome
SRR19974247	k141_26543	Tymoviridae	vHMM_18691	619.606	22	28.1639	polyprotein;replicase	1493	PRJNA855531	sandflies
SRR19993376	k141_27765	Xinmoviridae	vHMM_18706	617.572	18	34.3095	RDRP;RNA polymerase	1443	PRJNA855979	sandflies
SRR19974245	k141_43555	Iflaviridae	vHMM_8593	616.468	15.5	39.7722	polyprotein	1803	PRJNA855531	sandflies
SRR19974247	k141_31305	Chuviridae	vHMM_8373	595.893	11.1	53.6841	glycoprotein	2517	PRJNA855531	sandflies
SRR21705852	k141_247780	Siphoviridae	vHMM_21421	589.469	20.5	28.7546	protein J	7468	PRJNA883825	freshwater metagenome
SRR19974245	k141_103769	Iflaviridae	vHMM_8593	586.441	15.5	37.8349	polyprotein	1140	PRJNA855531	sandflies
SRR19993376	k141_69831	Xinmoviridae	vHMM_18707	584.099	13.7	42.635	glycoprotein	1152	PRJNA855979	sandflies
SRR21705852	k141_109399	Siphoviridae	vHMM_21421	581.55	20.5	28.3683	protein J	3864	PRJNA883825	freshwater metagenome
SRR21705852	k141_86447	Podoviridae	vHMM_21386	581.031	13.3	43.6865	DNA primase	1266	PRJNA883825	freshwater metagenome
SRR19974246	k141_183648	Xinmoviridae	vHMM_18707	578.291	13.7	42.211	glycoprotein	5189	PRJNA855531	sandflies
SRR19974244	k141_35239	Rhabdoviridae	vHMM_18542	574.247	22	26.1021	RNA polymerase;RDRP;large;L	2638	PRJNA855531	sandflies
SRR19993376	k141_52942	Rhabdoviridae	vHMM_18542	573.533	22	26.0697	RNA polymerase;RDRP;large;L	2828	PRJNA855979	sandflies
SRR19974247	k141_173886	Chuviridae	vHMM_8373	564.888	11.1	50.8908	glycoprotein	3005	PRJNA855531	sandflies
SRR21705852	k141_127882	Podoviridae	vHMM_21386	557.366	13.3	41.9073	DNA primase	1027	PRJNA883825	freshwater metagenome
SRR19974245	k141_61349	Phenuiviridae	vHMM_18319	548.034	11.7	46.8405	RNA polymerase;L protein;RDRP	3443	PRJNA855531	sandflies
SRR19974249	k141_15419	Mesoniviridae	vHMM_18049	545.284	50.6	10.7764	replicase 1ab;polyprotein	2431	PRJNA855531	sandflies
SRR19974249	k141_95422	Phenuiviridae	vHMM_18319	536.922	11.7	45.8907	RNA polymerase;L protein;RDRP	1375	PRJNA855531	sandflies
SRR21705853	k141_208147	Podoviridae	vHMM_21386	518.706	13.3	39.0004	DNA primase	2352	PRJNA883825	freshwater metagenome
SRR19974245	k141_133303	Xinmoviridae	vHMM_18706	510.351	18	28.3528	RDRP;RNA polymerase	3421	PRJNA855531	sandflies
SRR19974245	k141_101916	Chuviridae	vHMM_8373	510.168	11.1	45.9611	glycoprotein	2946	PRJNA855531	sandflies
SRR19974245	k141_131504	Partitiviridae	vHMM_18262	504.09	11.6	43.456	RNA polymerase;RDRP;RNA-dependent RNA polymerase	1908	PRJNA855531	sandflies
SRR19974245	k141_179868	Iflaviridae	vHMM_8593	501.745	15.5	32.3707	polyprotein	2471	PRJNA855531	sandflies
SRR14877741	k141_39005	Siphoviridae	vHMM_21421	495.961	20.5	24.1932	protein J	12758	PRJNA739041	rhizophere bulk soil
SRR19974249	k141_100042	Rhabdoviridae	vHMM_18542	495.438	22	22.5199	RNA polymerase;RDRP;large;L	2116	PRJNA855531	sandflies
SRR19974245	k141_4611	Dicistroviridae	vHMM_8401	493.617	17.1	28.8665	nonstructural;non-structural;ORF1;replicase	1624	PRJNA855531	sandflies
SRR21705853	k141_324350	Siphoviridae	vHMM_21421	483.963	20.5	23.6079	protein J	3317	PRJNA883825	freshwater metagenome
SRR19993376	k141_42514	Xinmoviridae	vHMM_18706	458.765	18	25.4869	RDRP;RNA polymerase	863	PRJNA855979	sandflies
SRR19974245	k141_183496	Hypoviridae	vHMM_8586	457.436	10.3	44.4112	ORFB;ORF B;ORF-B;RDRP;polymerase	12713	PRJNA855531	sandflies
SRR19974249	k141_52618	Phenuiviridae	vHMM_18319	450.645	11.7	38.5167	RNA polymerase;L protein;RDRP	650	PRJNA855531	sandflies
SRR19974247	k141_136990	Phasmaviridae	vHMM_18309	439.25	12.3	35.7114	glycoprotein;envelope;precursor;M protein	2144	PRJNA855531	sandflies
SRR19974246	k141_30028	Iflaviridae	vHMM_8593	437.169	15.5	28.2044	polyprotein	1576	PRJNA855531	sandflies
SRR19974246	k141_56789	Xinmoviridae	vHMM_18706	436.008	18	24.2227	RDRP;RNA polymerase	1433	PRJNA855531	sandflies
SRR14877741	k141_767756	Tectiviridae	vHMM_21545	435.456	75	5.80609	DNA polymerase type B	2377	PRJNA739041	rhizophere bulk soil
SRR19974245	k141_3133	Qinviridae	vHMM_18466	422.331	15	28.1554	RNA polymerase;RDRP	1172	PRJNA855531	sandflies
SRR19974249	k141_78299	Phenuiviridae	vHMM_18333	418.233	24.1	17.3541	glycoprotein;envelope;precursor;M protein	703	PRJNA855531	sandflies
SRR19993376	k141_4564	Kitaviridae	vHMM_8609	416.01	16.8	24.7625	replicase;polymerase;RDRP	9560	PRJNA855979	sandflies
SRR21705852	k141_386411	Podoviridae	vHMM_21386	415.408	13.3	31.2337	DNA primase	823	PRJNA883825	freshwater metagenome
SRR19974245	k141_103172	Orthomyxoviridae	vHMM_18135	415.356	8.3	50.0429	polymerase PB1;PB1	993	PRJNA855531	sandflies
SRR19974247	k141_31015	Qinviridae	vHMM_18466	414.204	15	27.6136	RNA polymerase;RDRP	1129	PRJNA855531	sandflies
SRR19974249	k141_139229	Phenuiviridae	vHMM_18319	408.922	11.7	34.9506	RNA polymerase;L protein;RDRP	717	PRJNA855531	sandflies
SRR21705852	k141_74220	Podoviridae	vHMM_21386	404.017	13.3	30.3772	DNA primase	1604	PRJNA883825	freshwater metagenome
SRR19974247	k141_1037	Partitiviridae	vHMM_18262	402.996	11.6	34.7411	RNA polymerase;RDRP;RNA-dependent RNA polymerase	1748	PRJNA855531	sandflies
SRR19974246	k141_183312	Iflaviridae	vHMM_8593	401.974	15.5	25.9338	polyprotein	2534	PRJNA855531	sandflies
SRR19974246	k141_91209	Iflaviridae	vHMM_8593	401.627	15.5	25.9114	polyprotein	1026	PRJNA855531	sandflies
SRR19974245	k141_152795	Phenuiviridae	vHMM_18319	396.592	11.7	33.8968	RNA polymerase;L protein;RDRP	4327	PRJNA855531	sandflies
SRR19974248	k141_17749	Rhabdoviridae	vHMM_18542	391.129	22	17.7786	RNA polymerase;RDRP;large;L	1199	PRJNA855531	sandflies
SRR19974245	k141_182168	Rhabdoviridae	vHMM_18567	389.029	18.1	21.4933	nucleocapsid;nucleoprotein;N protein;protein N	4804	PRJNA855531	sandflies
SRR19974247	k141_73916	Rhabdoviridae	vHMM_18542	388.763	22	17.671	RNA polymerase;RDRP;large;L	1656	PRJNA855531	sandflies
SRR19974247	k141_44725	Rhabdoviridae	vHMM_18542	384.005	22	17.4548	RNA polymerase;RDRP;large;L	1385	PRJNA855531	sandflies
SRR21705853	k141_277712	Siphoviridae	vHMM_21421	381.778	20.5	18.6233	protein J	829	PRJNA883825	freshwater metagenome
SRR21705852	k141_80915	Podoviridae	vHMM_21386	381.204	13.3	28.662	DNA primase	841	PRJNA883825	freshwater metagenome
SRR19974245	k141_48166	Iflaviridae	vHMM_8593	380.707	15.5	24.5618	polyprotein	3746	PRJNA855531	sandflies
SRR21705853	k141_201151	Podoviridae	vHMM_21386	378.971	13.3	28.494	DNA primase	711	PRJNA883825	freshwater metagenome
SRR19974245	k141_128471	Iflaviridae	vHMM_8593	372.864	15.5	24.0558	polyprotein	693	PRJNA855531	sandflies
SRR14877741	k141_462488	Siphoviridae	vHMM_21421	370.026	20.5	18.0501	protein J	1070	PRJNA739041	rhizophere bulk soil
SRR21705853	k141_192064	Podoviridae	vHMM_21386	367.339	13.3	27.6195	DNA primase	774	PRJNA883825	freshwater metagenome
SRR19974246	k141_29660	Iflaviridae	vHMM_8593	364.014	15.5	23.4848	polyprotein	2754	PRJNA855531	sandflies
SRR19993376	k141_65612	Orthomyxoviridae	vHMM_18135	359.929	8.3	43.365	polymerase PB1;PB1	771	PRJNA855979	sandflies
SRR21705853	k141_30952	Podoviridae	vHMM_21386	352.019	13.3	26.4676	DNA primase	942	PRJNA883825	freshwater metagenome
SRR19974247	k141_146847	Tymoviridae	vHMM_18691	351.931	22	15.9969	polyprotein;replicase	1867	PRJNA855531	sandflies
SRR19974245	k141_101439	Iflaviridae	vHMM_8593	351.354	15.5	22.668	polyprotein	1560	PRJNA855531	sandflies
SRR21705852	k141_85018	Siphoviridae	vHMM_21421	348.992	20.5	17.024	protein J	5298	PRJNA883825	freshwater metagenome
SRR19974244	k141_81748	Xinmoviridae	vHMM_18706	347.892	18	19.3273	RDRP;RNA polymerase	2119	PRJNA855531	sandflies
SRR21705853	k141_85444	Siphoviridae	vHMM_21421	346.971	20.5	16.9254	protein J	7760	PRJNA883825	freshwater metagenome
SRR19974246	k141_31991	Xinmoviridae	vHMM_18707	345.358	13.7	25.2086	glycoprotein	936	PRJNA855531	sandflies
SRR19974244	k141_55119	Microviridae	vHMM_21271	344.526	11.9	28.9517	VP1;major capsid protein	1022	PRJNA855531	sandflies
SRR19974249	k141_67959	Phenuiviridae	vHMM_18333	341.821	24.1	14.1834	glycoprotein;envelope;precursor;M protein	955	PRJNA855531	sandflies
SRR14877741	k141_886650	Siphoviridae	vHMM_21421	341.417	20.5	16.6545	protein J	34204	PRJNA739041	rhizophere bulk soil
SRR21705852	k141_215204	Phycodnaviridae	vHMM_18355	341.009	13.2	25.834	major capsid protein VP54;VP54	1447	PRJNA883825	freshwater metagenome
SRR19974249	k141_97	Phenuiviridae	vHMM_18333	337.511	24.1	14.0046	glycoprotein;envelope;precursor;M protein	918	PRJNA855531	sandflies
SRR14877743	k141_109371	Siphoviridae	vHMM_21421	336.948	20.5	16.4365	protein J	7443	PRJNA739041	rhizophere bulk soil
SRR19974246	k141_57278	Xinmoviridae	vHMM_18707	333.436	13.7	24.3384	glycoprotein	630	PRJNA855531	sandflies
SRR19974246	k141_41060	Xinmoviridae	vHMM_18706	333.182	18	18.5101	RDRP;RNA polymerase	833	PRJNA855531	sandflies
SRR19974246	k141_188060	Iflaviridae	vHMM_8593	328.996	15.5	21.2256	polyprotein	927	PRJNA855531	sandflies
SRR19974249	k141_86871	Phenuiviridae	vHMM_18333	328.851	24.1	13.6453	glycoprotein;envelope;precursor;M protein	805	PRJNA855531	sandflies
SRR19974247	k141_151330	Phenuiviridae	vHMM_18319	324.752	11.7	27.7566	RNA polymerase;L protein;RDRP	1487	PRJNA855531	sandflies
SRR19974246	k141_40498	Iflaviridae	vHMM_8593	322.488	15.5	20.8057	polyprotein	1006	PRJNA855531	sandflies
SRR19974244	k141_85656	Xinmoviridae	vHMM_18707	320.39	13.7	23.3861	glycoprotein	924	PRJNA855531	sandflies
SRR21705853	k141_330206	Ascoviridae	vHMM_8255	318.984	11.7	27.2636	major capsid	1341	PRJNA883825	freshwater metagenome
SRR14877743	k141_82309	Podoviridae	vHMM_21386	315.847	13.3	23.7479	DNA primase	664	PRJNA739041	rhizophere bulk soil
SRR19974245	k141_60832	Xinmoviridae	vHMM_18706	313.967	18	17.4426	RDRP;RNA polymerase	1240	PRJNA855531	sandflies
SRR21705852	k141_85059	Podoviridae	vHMM_21386	312.613	13.3	23.5047	DNA primase	591	PRJNA883825	freshwater metagenome
SRR19993376	k141_45614	Xinmoviridae	vHMM_18707	311.212	13.7	22.7162	glycoprotein	834	PRJNA855979	sandflies
SRR19993377	k141_44103	Orthomyxoviridae	vHMM_18142	310.805	9.2	33.7832	polymerase PB2;PB2	2428	PRJNA855979	sandflies
SRR21705853	k141_288615	Siphoviridae	vHMM_21421	309.074	20.5	15.0768	protein J	1021	PRJNA883825	freshwater metagenome
SRR19974246	k141_116934	Narnaviridae	vHMM_18095	308.207	41.1	7.49895	RNA polymerase;RDRP	2621	PRJNA855531	sandflies
SRR19974248	k141_93811	Phasmaviridae	vHMM_18309	301.539	12.3	24.5154	glycoprotein;envelope;precursor;M protein	2253	PRJNA855531	sandflies
SRR19974245	k141_136173	Dicistroviridae	vHMM_8404	296.848	11.5	25.8129	structural;ORF2	1870	PRJNA855531	sandflies
SRR19974247	k141_138888	Nodaviridae	vHMM_18099	296.285	10.7	27.6902	RNA polymerase;RDRP	1939	PRJNA855531	sandflies
SRR19974245	k141_67445	Xinmoviridae	vHMM_18706	293.33	18	16.2961	RDRP;RNA polymerase	565	PRJNA855531	sandflies
SRR19993376	k141_40882	Dicistroviridae	vHMM_8401	290.137	17.1	16.967	nonstructural;non-structural;ORF1;replicase	459	PRJNA855979	sandflies
SRR19974249	k141_98848	Phenuiviridae	vHMM_18319	289.818	11.7	24.7707	RNA polymerase;L protein;RDRP	884	PRJNA855531	sandflies
SRR19974249	k141_83957	Flaviviridae	vHMM_8445	283.845	55.6	5.10513	polyprotein	3952	PRJNA855531	sandflies
SRR19974246	k141_143197	Iflaviridae	vHMM_8593	280.129	15.5	18.0729	polyprotein	1405	PRJNA855531	sandflies
SRR21705852	k141_49181	Ascoviridae	vHMM_8255	279.651	11.7	23.9018	major capsid	1066	PRJNA883825	freshwater metagenome
SRR19974244	k141_42045	Xinmoviridae	vHMM_18706	277.716	18	15.4287	RDRP;RNA polymerase	1952	PRJNA855531	sandflies
SRR21705852	k141_276645	Siphoviridae	vHMM_21421	277.428	20.5	13.5331	protein J	1052	PRJNA883825	freshwater metagenome
SRR21705853	k141_126289	Siphoviridae	vHMM_21421	274.479	20.5	13.3892	protein J	664	PRJNA883825	freshwater metagenome
SRR19974247	k141_115123	Orthomyxoviridae	vHMM_18142	273.393	9.2	29.7167	polymerase PB2;PB2	1715	PRJNA855531	sandflies
SRR21705853	k141_142925	Phycodnaviridae	vHMM_18355	272.995	13.2	20.6814	major capsid protein VP54;VP54	967	PRJNA883825	freshwater metagenome
SRR14877743	k141_544224	Microviridae	vHMM_21271	271.636	11.9	22.8266	VP1;major capsid protein	3964	PRJNA739041	rhizophere bulk soil
SRR21705853	k141_63768	Podoviridae	vHMM_21386	271.084	13.3	20.3822	DNA primase	610	PRJNA883825	freshwater metagenome
SRR19974245	k141_87601	Iflaviridae	vHMM_8593	270.323	15.5	17.4402	polyprotein	1118	PRJNA855531	sandflies
SRR19993377	k141_46353	Kitaviridae	vHMM_8609	270.216	16.8	16.0843	replicase;polymerase;RDRP	4842	PRJNA855979	sandflies
SRR21705853	k141_92820	Siphoviridae	vHMM_21421	269.004	20.5	13.1221	protein J	1272	PRJNA883825	freshwater metagenome
SRR19974245	k141_67960	Xinmoviridae	vHMM_18706	268.011	18	14.8895	RDRP;RNA polymerase	622	PRJNA855531	sandflies
SRR21705853	k141_348047	Podoviridae	vHMM_21386	267.792	13.3	20.1348	DNA primase	542	PRJNA883825	freshwater metagenome
SRR19993377	k141_17942	Bromoviridae	vHMM_8337	266.288	13.9	19.1574	polymerase;RDRP;2a	2665	PRJNA855979	sandflies
SRR19974249	k141_48410	Phenuiviridae	vHMM_18333	265.646	24.1	11.0226	glycoprotein;envelope;precursor;M protein	468	PRJNA855531	sandflies
SRR19974245	k141_28382	Iflaviridae	vHMM_8593	261.648	15.5	16.8805	polyprotein	566	PRJNA855531	sandflies
SRR19974245	k141_46536	Bromoviridae	vHMM_8337	261.343	13.9	18.8016	polymerase;RDRP;2a	5212	PRJNA855531	sandflies
SRR19974249	k141_1878	Kitaviridae	vHMM_8609	261.059	16.8	15.5392	replicase;polymerase;RDRP	4198	PRJNA855531	sandflies
SRR21705852	k141_148370	Podoviridae	vHMM_21386	260.211	13.3	19.5647	DNA primase	602	PRJNA883825	freshwater metagenome
SRR21705853	k141_8585	Podoviridae	vHMM_21386	260.167	13.3	19.5614	DNA primase	1341	PRJNA883825	freshwater metagenome
SRR19974246	k141_125743	Bromoviridae	vHMM_8337	259.673	13.9	18.6815	polymerase;RDRP;2a	5836	PRJNA855531	sandflies
SRR21705852	k141_222734	Podoviridae	vHMM_21386	259.301	13.3	19.4963	DNA primase	690	PRJNA883825	freshwater metagenome
SRR19974249	k141_58991	Phenuiviridae	vHMM_18319	259.247	11.7	22.1579	RNA polymerase;L protein;RDRP	673	PRJNA855531	sandflies
SRR19974249	k141_156457	Phenuiviridae	vHMM_18333	259.072	24.1	10.7499	glycoprotein;envelope;precursor;M protein	704	PRJNA855531	sandflies
SRR19974249	k141_39073	Phenuiviridae	vHMM_18319	258.846	11.7	22.1236	RNA polymerase;L protein;RDRP	554	PRJNA855531	sandflies
SRR14877743	k141_49044	Podoviridae	vHMM_21386	258.64	13.3	19.4466	DNA primase	739	PRJNA739041	rhizophere bulk soil
SRR19974244	k141_75921	Bromoviridae	vHMM_8337	257.959	13.9	18.5582	polymerase;RDRP;2a	12460	PRJNA855531	sandflies
SRR19993376	k141_48296	Bromoviridae	vHMM_8337	257.876	13.9	18.5522	polymerase;RDRP;2a	4338	PRJNA855979	sandflies
SRR19974247	k141_10226	Bromoviridae	vHMM_8337	257.764	13.9	18.5441	polymerase;RDRP;2a	9088	PRJNA855531	sandflies
SRR19993376	k141_11246	Bromoviridae	vHMM_8337	256.105	13.9	18.4248	polymerase;RDRP;2a	7467	PRJNA855979	sandflies
SRR19974246	k141_161853	Bromoviridae	vHMM_8337	256.044	13.9	18.4204	polymerase;RDRP;2a	4729	PRJNA855531	sandflies
SRR14877743	k141_738376	Podoviridae	vHMM_21386	255.979	13.3	19.2465	DNA primase	615	PRJNA739041	rhizophere bulk soil
SRR19974249	k141_129690	Bromoviridae	vHMM_8337	255.525	13.9	18.3831	polymerase;RDRP;2a	4641	PRJNA855531	sandflies
SRR19974248	k141_20317	Bromoviridae	vHMM_8337	254.78	13.9	18.3295	polymerase;RDRP;2a	1417	PRJNA855531	sandflies
SRR19974245	k141_39050	Rhabdoviridae	vHMM_18542	253.14	22	11.5064	RNA polymerase;RDRP;large;L	547	PRJNA855531	sandflies
SRR19974249	k141_100695	Narnaviridae	vHMM_18095	253.1	41.1	6.15816	RNA polymerase;RDRP	2479	PRJNA855531	sandflies
SRR21705852	k141_211912	Siphoviridae	vHMM_21421	252.837	20.5	12.3335	protein J	2887	PRJNA883825	freshwater metagenome
SRR19974246	k141_98512	Partitiviridae	vHMM_18262	252.74	11.6	21.788	RNA polymerase;RDRP;RNA-dependent RNA polymerase	2283	PRJNA855531	sandflies
SRR19974245	k141_181149	Partitiviridae	vHMM_18262	251.963	11.6	21.7209	RNA polymerase;RDRP;RNA-dependent RNA polymerase	2690	PRJNA855531	sandflies
SRR21705853	k141_164836	Podoviridae	vHMM_21405	250.693	27.1	9.25066	terminase large subunit	2678	PRJNA883825	freshwater metagenome
SRR21705853	k141_365297	Phycodnaviridae	vHMM_18355	250.672	13.2	18.9903	major capsid protein VP54;VP54	800	PRJNA883825	freshwater metagenome
SRR19974249	k141_143233	Phenuiviridae	vHMM_18319	250.296	11.7	21.3928	RNA polymerase;L protein;RDRP	709	PRJNA855531	sandflies
SRR21705852	k141_114405	Podoviridae	vHMM_21405	250.13	27.1	9.22988	terminase large subunit	2045	PRJNA883825	freshwater metagenome
SRR19974247	k141_421	Chuviridae	vHMM_8375	248.586	38.1	6.52456	polymerase;RNA polymerase	813	PRJNA855531	sandflies
SRR19974245	k141_182190	Chuviridae	vHMM_8373	247.929	11.1	22.336	glycoprotein	739	PRJNA855531	sandflies
SRR19993377	k141_42394	Alphatetraviridae	vHMM_8196	247.886	11.6	21.3695	capsid protein;CP;coat protein	1054	PRJNA855979	sandflies
SRR19993377	k141_51587	Alphatetraviridae	vHMM_8196	247.829	11.6	21.3645	capsid protein;CP;coat protein	1052	PRJNA855979	sandflies
SRR19974247	k141_103271	Partitiviridae	vHMM_18262	245.748	11.6	21.1852	RNA polymerase;RDRP;RNA-dependent RNA polymerase	678	PRJNA855531	sandflies
SRR19974247	k141_38326	Orthomyxoviridae	vHMM_18135	245.568	8.3	29.5865	polymerase PB1;PB1	590	PRJNA855531	sandflies
SRR14877741	k141_197622	Siphoviridae	vHMM_21421	245.106	20.5	11.9564	protein J	847	PRJNA739041	rhizophere bulk soil
SRR21705852	k141_239041	Phycodnaviridae	vHMM_18355	245.008	13.2	18.5612	major capsid protein VP54;VP54	1884	PRJNA883825	freshwater metagenome
SRR21705853	k141_118026	Podoviridae	vHMM_21386	243.853	13.3	18.3348	DNA primase	543	PRJNA883825	freshwater metagenome
SRR21705853	k141_161393	Siphoviridae	vHMM_21421	243.005	20.5	11.8539	protein J	908	PRJNA883825	freshwater metagenome
SRR19974249	k141_78123	Microviridae	vHMM_21271	242.847	11.9	20.4073	VP1;major capsid protein	638	PRJNA855531	sandflies
SRR21705852	k141_20764	Podoviridae	vHMM_21386	241.841	13.3	18.1835	DNA primase	490	PRJNA883825	freshwater metagenome
SRR19974245	k141_177869	Iflaviridae	vHMM_8593	241.53	15.5	15.5826	polyprotein	785	PRJNA855531	sandflies
SRR14877737	k141_498753	Podoviridae	vHMM_21405	239.61	27.1	8.84169	terminase large subunit	1058	PRJNA739041	rhizophere bulk soil
SRR19974247	k141_14742	Nodaviridae	vHMM_18102	238.503	11.6	20.5606	capsid;alpha;coat	1974	PRJNA855531	sandflies
SRR19974246	k141_7503	Iflaviridae	vHMM_8593	236.544	15.5	15.2609	polyprotein	630	PRJNA855531	sandflies
SRR19974247	k141_48817	Nodaviridae	vHMM_18099	236.45	10.7	22.0981	RNA polymerase;RDRP	2012	PRJNA855531	sandflies
SRR19974245	k141_143297	Bromoviridae	vHMM_8337	235.781	13.9	16.9627	polymerase;RDRP;2a	3241	PRJNA855531	sandflies
SRR19974245	k141_28442	Polycipiviridae	vHMM_18409	235.332	10.5	22.4125	RNA polymerase;L protein;RDRP;RNA-dependent RNA polymerase	486	PRJNA855531	sandflies
SRR14877743	k141_196591	Podoviridae	vHMM_21386	234.936	13.3	17.6644	DNA primase	521	PRJNA739041	rhizophere bulk soil
SRR19974244	k141_8916	Partitiviridae	vHMM_18262	234.306	11.6	20.1988	RNA polymerase;RDRP;RNA-dependent RNA polymerase	1545	PRJNA855531	sandflies
SRR19974247	k141_69789	Bromoviridae	vHMM_8337	232.151	13.9	16.7015	polymerase;RDRP;2a	3314	PRJNA855531	sandflies
SRR19974245	k141_75143	Orthomyxoviridae	vHMM_18142	232.047	9.2	25.2225	polymerase PB2;PB2	2560	PRJNA855531	sandflies
SRR19974249	k141_148502	Partitiviridae	vHMM_18262	231.909	11.6	19.9922	RNA polymerase;RDRP;RNA-dependent RNA polymerase	1497	PRJNA855531	sandflies
SRR19974246	k141_113483	Nodaviridae	vHMM_18099	231.819	10.7	21.6653	RNA polymerase;RDRP	1179	PRJNA855531	sandflies
SRR14877738	k141_660237	Microviridae	vHMM_21271	231.141	11.9	19.4236	VP1;major capsid protein	510	PRJNA739041	rhizophere bulk soil
SRR21705852	k141_117382	Podoviridae	vHMM_21386	230.714	13.3	17.3469	DNA primase	435	PRJNA883825	freshwater metagenome
SRR19974246	k141_155171	Xinmoviridae	vHMM_18706	230.663	18	12.8146	RDRP;RNA polymerase	864	PRJNA855531	sandflies
SRR14877743	k141_611941	Siphoviridae	vHMM_21421	230.516	20.5	11.2447	protein J	1029	PRJNA739041	rhizophere bulk soil
SRR19974246	k141_131163	Xinmoviridae	vHMM_18706	228.818	18	12.7121	RDRP;RNA polymerase	645	PRJNA855531	sandflies
SRR21705852	k141_347805	Phycodnaviridae	vHMM_18355	228.152	13.2	17.2842	major capsid protein VP54;VP54	702	PRJNA883825	freshwater metagenome
SRR14877736	k141_12685	Lavidaviridae	vHMM_8612	227.622	17.7	12.86	major capsid;major coat;V20	13590	PRJNA739041	rhizophere bulk soil
SRR21705852	k141_36099	Siphoviridae	vHMM_21421	227.594	20.5	11.1022	protein J	449	PRJNA883825	freshwater metagenome
SRR19974244	k141_55001	Microviridae	vHMM_21271	226.943	11.9	19.0708	VP1;major capsid protein	406	PRJNA855531	sandflies
SRR19974245	k141_194016	Iflaviridae	vHMM_8593	225.498	15.5	14.5482	polyprotein	673	PRJNA855531	sandflies
SRR19974247	k141_11567	Qinviridae	vHMM_18466	223.374	15	14.8916	RNA polymerase;RDRP	3036	PRJNA855531	sandflies
SRR19974249	k141_107133	Phenuiviridae	vHMM_18333	222.501	24.1	9.2324	glycoprotein;envelope;precursor;M protein	670	PRJNA855531	sandflies
SRR19974245	k141_183815	Rhabdoviridae	vHMM_18567	221.18	18.1	12.2199	nucleocapsid;nucleoprotein;N protein;protein N	845	PRJNA855531	sandflies
SRR19974248	k141_16545	Rhabdoviridae	vHMM_18567	220.857	18.1	12.202	nucleocapsid;nucleoprotein;N protein;protein N	2914	PRJNA855531	sandflies
SRR21705853	k141_20176	Podoviridae	vHMM_21386	220.661	13.3	16.5911	DNA primase	444	PRJNA883825	freshwater metagenome
SRR19974245	k141_23149	Iflaviridae	vHMM_8593	220.002	15.5	14.1937	polyprotein	671	PRJNA855531	sandflies
SRR19974247	k141_145040	Phenuiviridae	vHMM_18319	219.865	11.7	18.7918	RNA polymerase;L protein;RDRP	1437	PRJNA855531	sandflies
SRR21705852	k141_266073	Phycodnaviridae	vHMM_18355	218.652	13.2	16.5645	major capsid protein VP54;VP54	1742	PRJNA883825	freshwater metagenome
SRR21705852	k141_109460	Siphoviridae	vHMM_21421	218.239	20.5	10.6458	protein J	1839	PRJNA883825	freshwater metagenome
SRR19974246	k141_709	Orthomyxoviridae	vHMM_18142	218.227	9.2	23.7203	polymerase PB2;PB2	5545	PRJNA855531	sandflies
SRR19974246	k141_130736	Xinmoviridae	vHMM_18706	217.97	18	12.1094	RDRP;RNA polymerase	557	PRJNA855531	sandflies
SRR21705852	k141_105786	Podoviridae	vHMM_21386	216.13	13.3	16.2504	DNA primase	654	PRJNA883825	freshwater metagenome
SRR19974245	k141_72784	Totiviridae	vHMM_18678	216.001	11	19.6364	RNA polymerase;RDRP	6938	PRJNA855531	sandflies
SRR19974246	k141_25571	Lispiviridae	vHMM_8616	214.955	42.4	5.06969	RNA polymerase	3771	PRJNA855531	sandflies
SRR19974247	k141_75968	Rhabdoviridae	vHMM_18542	214.298	22	9.74082	RNA polymerase;RDRP;large;L	1498	PRJNA855531	sandflies
SRR21705853	k141_300472	Podoviridae	vHMM_21386	212.835	13.3	16.0026	DNA primase	513	PRJNA883825	freshwater metagenome
SRR19974246	k141_156714	Partitiviridae	vHMM_18262	212.132	11.6	18.2872	RNA polymerase;RDRP;RNA-dependent RNA polymerase	2186	PRJNA855531	sandflies
SRR21705853	k141_122518	Siphoviridae	vHMM_21421	211.888	20.5	10.336	protein J	5385	PRJNA883825	freshwater metagenome
SRR19974244	k141_91893	Phenuiviridae	vHMM_18319	211.507	11.7	18.0775	RNA polymerase;L protein;RDRP	317	PRJNA855531	sandflies
SRR19974247	k141_87447	Chuviridae	vHMM_8375	211.243	38.1	5.54444	polymerase;RNA polymerase	2339	PRJNA855531	sandflies
SRR19974247	k141_143551	Rhabdoviridae	vHMM_18497	210.069	21.5	9.77066	Glycoprotein;G protein;G;Glycoprotein G	5739	PRJNA855531	sandflies
SRR19974245	k141_55650	Iflaviridae	vHMM_8593	209.946	15.5	13.5449	polyprotein	2638	PRJNA855531	sandflies
SRR19974247	k141_85926	Bromoviridae	vHMM_8337	209.732	13.9	15.0886	polymerase;RDRP;2a	10255	PRJNA855531	sandflies
SRR19974245	k141_101487	Orthomyxoviridae	vHMM_18142	209.351	9.2	22.7555	polymerase PB2;PB2	2429	PRJNA855531	sandflies
SRR19974248	k141_55446	Bromoviridae	vHMM_8337	208.61	13.9	15.0079	polymerase;RDRP;2a	15957	PRJNA855531	sandflies
SRR19974247	k141_10236	Tymoviridae	vHMM_18691	204.215	22	9.28249	polyprotein;replicase	596	PRJNA855531	sandflies
SRR19974246	k141_54482	Nodaviridae	vHMM_18099	204.174	10.7	19.0817	RNA polymerase;RDRP	595	PRJNA855531	sandflies
SRR14877741	k141_515335	Podoviridae	vHMM_21386	201.222	13.3	15.1295	DNA primase	576	PRJNA739041	rhizophere bulk soil
SRR14877743	k141_812076	Podoviridae	vHMM_21386	201.022	13.3	15.1144	DNA primase	510	PRJNA739041	rhizophere bulk soil
SRR14877736	k141_363608	Podoviridae	vHMM_21405	200.003	27.1	7.38018	terminase large subunit	448	PRJNA739041	rhizophere bulk soil
SRR19974249	k141_102980	Phenuiviridae	vHMM_18319	198.143	11.7	16.9353	RNA polymerase;L protein;RDRP	772	PRJNA855531	sandflies
SRR14877741	k141_595561	Microviridae	vHMM_21271	196.71	11.9	16.5302	VP1;major capsid protein	401	PRJNA739041	rhizophere bulk soil
SRR19974247	k141_173704	Microviridae	vHMM_21276	196.299	13.9	14.1222	VP4;replication initiation protein	1374	PRJNA855531	sandflies
SRR19974249	k141_73432	Partitiviridae	vHMM_18262	196.077	11.6	16.9032	RNA polymerase;RDRP;RNA-dependent RNA polymerase	1639	PRJNA855531	sandflies
SRR19974247	k141_41306	Partitiviridae	vHMM_18262	196.048	11.6	16.9007	RNA polymerase;RDRP;RNA-dependent RNA polymerase	1646	PRJNA855531	sandflies
SRR14877743	k141_228470	Podoviridae	vHMM_21386	195.97	13.3	14.7346	DNA primase	671	PRJNA739041	rhizophere bulk soil
SRR21705852	k141_40357	Podoviridae	vHMM_21405	195.963	27.1	7.2311	terminase large subunit	1141	PRJNA883825	freshwater metagenome
SRR19974247	k141_79235	Arenaviridae	vHMM_8208	195.905	15	13.0603	L protein;RNA polymerase;RDRP	8900	PRJNA855531	sandflies
SRR19974249	k141_161182	Bromoviridae	vHMM_8343	195.897	15.4	12.7206	replicase;1a;replication	5181	PRJNA855531	sandflies
SRR21705853	k141_44105	Siphoviridae	vHMM_21421	195.296	20.5	9.52666	protein J	402	PRJNA883825	freshwater metagenome
SRR19974247	k141_68111	Qinviridae	vHMM_18466	194.92	15	12.9947	RNA polymerase;RDRP	802	PRJNA855531	sandflies
SRR21705852	k141_95578	Phycodnaviridae	vHMM_18355	194.781	13.2	14.7561	major capsid protein VP54;VP54	1174	PRJNA883825	freshwater metagenome
SRR21705852	k141_314675	Siphoviridae	vHMM_21421	194.722	20.5	9.49861	protein J	363	PRJNA883825	freshwater metagenome
SRR19974245	k141_121281	Iflaviridae	vHMM_8593	194.148	15.5	12.5257	polyprotein	615	PRJNA855531	sandflies
SRR19974246	k141_126733	Rhabdoviridae	vHMM_18542	192.94	22	8.76999	RNA polymerase;RDRP;large;L	496	PRJNA855531	sandflies
SRR14877741	k141_341514	Microviridae	vHMM_21271	192.771	11.9	16.1993	VP1;major capsid protein	363	PRJNA739041	rhizophere bulk soil
SRR21705853	k141_305938	Siphoviridae	vHMM_21421	192.56	20.5	9.39315	protein J	437	PRJNA883825	freshwater metagenome
SRR19974245	k141_22533	Iflaviridae	vHMM_8593	192	15.5	12.3871	polyprotein	1907	PRJNA855531	sandflies
SRR21705849	k141_15954	Podoviridae	vHMM_21405	191.775	27.1	7.07657	terminase large subunit	716	PRJNA883825	freshwater metagenome
SRR21705852	k141_35605	Podoviridae	vHMM_21405	191.455	27.1	7.06478	terminase large subunit	505	PRJNA883825	freshwater metagenome
SRR19974245	k141_101980	Rhabdoviridae	vHMM_18542	190.753	22	8.67059	RNA polymerase;RDRP;large;L	454	PRJNA855531	sandflies
SRR21705853	k141_49510	Podoviridae	vHMM_21405	189.404	27.1	6.98909	terminase large subunit	1707	PRJNA883825	freshwater metagenome
SRR14877737	k141_689720	Siphoviridae	vHMM_21421	188.858	20.5	9.21258	protein J	1241	PRJNA739041	rhizophere bulk soil
SRR14877741	k141_249244	Siphoviridae	vHMM_21421	188.729	20.5	9.20629	protein J	529	PRJNA739041	rhizophere bulk soil
SRR19974248	k141_47807	Luteoviridae	vHMM_8619	188.222	19	9.9064	coat;capsid;minor	1296	PRJNA855531	sandflies
SRR19974247	k141_2617	Orthomyxoviridae	vHMM_18135	187.851	8.3	22.6327	polymerase PB1;PB1	431	PRJNA855531	sandflies
SRR19974245	k141_80426	Bromoviridae	vHMM_8343	187.116	15.4	12.1504	replicase;1a;replication	1102	PRJNA855531	sandflies
SRR14877741	k141_253062	Siphoviridae	vHMM_21421	186.986	20.5	9.12128	protein J	551	PRJNA739041	rhizophere bulk soil
SRR19974249	k141_113681	Phenuiviridae	vHMM_18319	186.63	11.7	15.9512	RNA polymerase;L protein;RDRP	393	PRJNA855531	sandflies
SRR21705852	k141_301581	Podoviridae	vHMM_21405	186.431	27.1	6.87938	terminase large subunit	370	PRJNA883825	freshwater metagenome
SRR19974246	k141_106539	Orthomyxoviridae	vHMM_18135	186.188	8.3	22.4323	polymerase PB1;PB1	480	PRJNA855531	sandflies
SRR19974246	k141_124123	Bromoviridae	vHMM_8343	186.151	15.4	12.0877	replicase;1a;replication	2635	PRJNA855531	sandflies
SRR19993376	k141_41446	Rhabdoviridae	vHMM_18567	185.737	18.1	10.2617	nucleocapsid;nucleoprotein;N protein;protein N	2848	PRJNA855979	sandflies
SRR21705853	k141_311305	Podoviridae	vHMM_21386	185.666	13.3	13.9598	DNA primase	379	PRJNA883825	freshwater metagenome
SRR19974245	k141_58188	Totiviridae	vHMM_18678	185.636	11	16.876	RNA polymerase;RDRP	6662	PRJNA855531	sandflies
SRR21705852	k141_291432	Siphoviridae	vHMM_21421	184.447	20.5	8.99741	protein J	336	PRJNA883825	freshwater metagenome
SRR19974249	k141_156446	Phenuiviridae	vHMM_18333	184.376	24.1	7.65046	glycoprotein;envelope;precursor;M protein	560	PRJNA855531	sandflies
SRR19974247	k141_120609	Tymoviridae	vHMM_18691	184.372	22	8.38055	polyprotein;replicase	878	PRJNA855531	sandflies
SRR14877736	k141_28372	Podoviridae	vHMM_21376	184.227	14.3	12.883	DNA polymerase	6833	PRJNA739041	rhizophere bulk soil
SRR19993377	k141_28310	Partitiviridae	vHMM_18262	183.545	11.6	15.8228	RNA polymerase;RDRP;RNA-dependent RNA polymerase	1680	PRJNA855979	sandflies
SRR19974246	k141_115594	Nodaviridae	vHMM_18099	183.065	10.7	17.1089	RNA polymerase;RDRP	852	PRJNA855531	sandflies
SRR21705852	k141_67549	Siphoviridae	vHMM_21421	182.733	20.5	8.91379	protein J	616	PRJNA883825	freshwater metagenome
SRR21705852	k141_224827	Podoviridae	vHMM_21386	182.71	13.3	13.7376	DNA primase	447	PRJNA883825	freshwater metagenome
SRR19974245	k141_10825	Microviridae	vHMM_21271	182.137	11.9	15.3056	VP1;major capsid protein	429	PRJNA855531	sandflies
SRR14877743	k141_568045	Podoviridae	vHMM_21386	182.108	13.3	13.6923	DNA primase	357	PRJNA739041	rhizophere bulk soil
SRR21705852	k141_156772	Siphoviridae	vHMM_21421	182.026	20.5	8.87932	protein J	436	PRJNA883825	freshwater metagenome
SRR21705853	k141_24248	Siphoviridae	vHMM_21421	181.359	20.5	8.8468	protein J	526	PRJNA883825	freshwater metagenome
SRR14877743	k141_302866	Podoviridae	vHMM_21386	181.001	13.3	13.6091	DNA primase	362	PRJNA739041	rhizophere bulk soil
SRR14877741	k141_618419	Microviridae	vHMM_21271	180.799	11.9	15.1932	VP1;major capsid protein	1275	PRJNA739041	rhizophere bulk soil
SRR19974246	k141_17403	Bidnaviridae	vHMM_8313	180.509	10.6	17.0292	ACD68163.1;BAA85362.1;AKU37609.1;YP_007714631.1	1695	PRJNA855531	sandflies
SRR19974249	k141_111637	Microviridae	vHMM_21271	180.129	11.9	15.1369	VP1;major capsid protein	441	PRJNA855531	sandflies
SRR21705852	k141_161924	Siphoviridae	vHMM_21421	179.44	20.5	8.75318	protein J	358	PRJNA883825	freshwater metagenome
SRR19974246	k141_62040	Rhabdoviridae	vHMM_18567	179.141	18.1	9.89728	nucleocapsid;nucleoprotein;N protein;protein N	717	PRJNA855531	sandflies
SRR21705853	k141_142609	Phycodnaviridae	vHMM_18355	179.121	13.2	13.5698	major capsid protein VP54;VP54	868	PRJNA883825	freshwater metagenome
SRR19974247	k141_122610	Chuviridae	vHMM_8374	177.773	12.5	14.2219	nucleoprotein	1582	PRJNA855531	sandflies
SRR21705852	k141_280713	Podoviridae	vHMM_21386	177.082	13.3	13.3145	DNA primase	340	PRJNA883825	freshwater metagenome
SRR19974249	k141_3960	Phenuiviridae	vHMM_18333	176.966	24.1	7.34298	glycoprotein;envelope;precursor;M protein	432	PRJNA855531	sandflies
SRR14877743	k141_110323	Siphoviridae	vHMM_21421	176.444	20.5	8.60704	protein J	642	PRJNA739041	rhizophere bulk soil
SRR19974246	k141_32843	Orthomyxoviridae	vHMM_18135	176.163	8.3	21.2245	polymerase PB1;PB1	479	PRJNA855531	sandflies
SRR21705853	k141_176953	Siphoviridae	vHMM_21421	175.964	20.5	8.5836	protein J	492	PRJNA883825	freshwater metagenome
SRR19974247	k141_47344	Bromoviridae	vHMM_8343	175.944	15.4	11.4249	replicase;1a;replication	2318	PRJNA855531	sandflies
SRR19974248	k141_120523	Bromoviridae	vHMM_8343	175.885	15.4	11.4211	replicase;1a;replication	2389	PRJNA855531	sandflies
SRR14877738	k141_265045	Phycodnaviridae	vHMM_18355	175.1	13.2	13.2652	major capsid protein VP54;VP54	1015	PRJNA739041	rhizophere bulk soil
SRR19974249	k141_62175	Phenuiviridae	vHMM_18319	175.069	11.7	14.9632	RNA polymerase;L protein;RDRP	371	PRJNA855531	sandflies
SRR19974246	k141_137453	Bromoviridae	vHMM_8343	174.682	15.4	11.343	replicase;1a;replication	2980	PRJNA855531	sandflies
SRR19993376	k141_43465	Bromoviridae	vHMM_8343	174.55	15.4	11.3344	replicase;1a;replication	2955	PRJNA855979	sandflies
SRR19974247	k141_10535	Bromoviridae	vHMM_8343	174.287	15.4	11.3173	replicase;1a;replication	2207	PRJNA855531	sandflies
SRR14877741	k141_268887	Siphoviridae	vHMM_21421	174.26	20.5	8.50049	protein J	324	PRJNA739041	rhizophere bulk soil
SRR21705853	k141_279282	Phycodnaviridae	vHMM_18355	173.963	13.2	13.179	major capsid protein VP54;VP54	476	PRJNA883825	freshwater metagenome
SRR19974246	k141_111164	Bromoviridae	vHMM_8343	173.953	15.4	11.2957	replicase;1a;replication	3534	PRJNA855531	sandflies
SRR19974249	k141_31000	Phenuiviridae	vHMM_18333	173.936	24.1	7.21727	glycoprotein;envelope;precursor;M protein	451	PRJNA855531	sandflies
SRR21705853	k141_224349	Siphoviridae	vHMM_21421	173.787	20.5	8.47739	protein J	3261	PRJNA883825	freshwater metagenome
SRR19974245	k141_73978	Iflaviridae	vHMM_8593	173.408	15.5	11.1876	polyprotein	653	PRJNA855531	sandflies
SRR19974245	k141_185517	Bromoviridae	vHMM_8343	173.242	15.4	11.2495	replicase;1a;replication	4600	PRJNA855531	sandflies
SRR21705853	k141_148	Siphoviridae	vHMM_21421	172.86	20.5	8.43221	protein J	372	PRJNA883825	freshwater metagenome
SRR19974245	k141_172360	Bromoviridae	vHMM_8343	172.852	15.4	11.2242	replicase;1a;replication	5868	PRJNA855531	sandflies
SRR14877738	k141_737545	Phycodnaviridae	vHMM_18355	172.811	13.2	13.0917	major capsid protein VP54;VP54	18508	PRJNA739041	rhizophere bulk soil
SRR19974246	k141_127187	Bidnaviridae	vHMM_8313	172.222	10.6	16.2474	ACD68163.1;BAA85362.1;AKU37609.1;YP_007714631.1	2187	PRJNA855531	sandflies
SRR14877737	k141_493232	Podoviridae	vHMM_21386	172.22	13.3	12.9489	DNA primase	335	PRJNA739041	rhizophere bulk soil
SRR19993376	k141_10207	Bromoviridae	vHMM_8343	171.791	15.4	11.1552	replicase;1a;replication	1856	PRJNA855979	sandflies
SRR19974245	k141_92968	Arenaviridae	vHMM_8208	171.497	15	11.4331	L protein;RNA polymerase;RDRP	9199	PRJNA855531	sandflies
SRR14877741	k141_234009	Siphoviridae	vHMM_21421	170.046	20.5	8.29491	protein J	519	PRJNA739041	rhizophere bulk soil
SRR21705853	k141_86095	Podoviridae	vHMM_21386	169.506	13.3	12.7448	DNA primase	396	PRJNA883825	freshwater metagenome
SRR19974248	k141_70083	Bromoviridae	vHMM_8343	168.578	15.4	10.9466	replicase;1a;replication	3620	PRJNA855531	sandflies
SRR21705852	k141_359416	Bidnaviridae	vHMM_8313	168.143	10.6	15.8625	ACD68163.1;BAA85362.1;AKU37609.1;YP_007714631.1	3455	PRJNA883825	freshwater metagenome
SRR21705852	k141_99062	Podoviridae	vHMM_21386	168.088	13.3	12.6382	DNA primase	1322	PRJNA883825	freshwater metagenome
SRR19974246	k141_151073	Xinmoviridae	vHMM_18706	167.892	18	9.32735	RDRP;RNA polymerase	352	PRJNA855531	sandflies
SRR14877743	k141_313286	Podoviridae	vHMM_21386	167.675	13.3	12.6071	DNA primase	466	PRJNA739041	rhizophere bulk soil
SRR21705852	k141_108479	Phycodnaviridae	vHMM_18355	167.328	13.2	12.6763	major capsid protein VP54;VP54	591	PRJNA883825	freshwater metagenome
SRR19974245	k141_112510	Iflaviridae	vHMM_8593	165.842	15.5	10.6995	polyprotein	364	PRJNA855531	sandflies
SRR21705852	k141_155042	Phycodnaviridae	vHMM_18355	165.556	13.2	12.5421	major capsid protein VP54;VP54	465	PRJNA883825	freshwater metagenome
SRR21705852	k141_31756	Phycodnaviridae	vHMM_18355	165.088	13.2	12.5067	major capsid protein VP54;VP54	542	PRJNA883825	freshwater metagenome
SRR19974244	k141_24059	Microviridae	vHMM_21271	164.916	11.9	13.8585	VP1;major capsid protein	432	PRJNA855531	sandflies
SRR19993376	k141_24980	Xinmoviridae	vHMM_18706	164.529	18	9.1405	RDRP;RNA polymerase	387	PRJNA855979	sandflies
SRR21705853	k141_69630	Phycodnaviridae	vHMM_18355	164.383	13.2	12.4532	major capsid protein VP54;VP54	623	PRJNA883825	freshwater metagenome
SRR14877743	k141_836569	Siphoviridae	vHMM_21421	164.087	20.5	8.00423	protein J	454	PRJNA739041	rhizophere bulk soil
SRR19974245	k141_184220	Dicistroviridae	vHMM_8401	163.93	17.1	9.58653	nonstructural;non-structural;ORF1;replicase	850	PRJNA855531	sandflies
SRR21705852	k141_378924	Podoviridae	vHMM_21405	163.89	27.1	6.04759	terminase large subunit	1164	PRJNA883825	freshwater metagenome
SRR21705852	k141_271487	Podoviridae	vHMM_21386	163.332	13.3	12.2806	DNA primase	633	PRJNA883825	freshwater metagenome
SRR19974246	k141_41896	Orthomyxoviridae	vHMM_18135	163.033	8.3	19.6425	polymerase PB1;PB1	364	PRJNA855531	sandflies
SRR19974245	k141_47185	Iflaviridae	vHMM_8593	162.895	15.5	10.5094	polyprotein	365	PRJNA855531	sandflies
SRR21705853	k141_65351	Siphoviridae	vHMM_21421	162.564	20.5	7.92994	protein J	399	PRJNA883825	freshwater metagenome
SRR19974249	k141_45710	Bromoviridae	vHMM_8343	162.463	15.4	10.5495	replicase;1a;replication	1536	PRJNA855531	sandflies
SRR21705853	k141_281312	Phycodnaviridae	vHMM_18355	162.25	13.2	12.2916	major capsid protein VP54;VP54	1325	PRJNA883825	freshwater metagenome
SRR19974249	k141_84262	Phenuiviridae	vHMM_18333	161.516	24.1	6.70191	glycoprotein;envelope;precursor;M protein	357	PRJNA855531	sandflies
SRR19974247	k141_45229	Microviridae	vHMM_21271	161.361	11.9	13.5598	VP1;major capsid protein	351	PRJNA855531	sandflies
SRR21705852	k141_244190	Siphoviridae	vHMM_21421	160.98	20.5	7.8527	protein J	444	PRJNA883825	freshwater metagenome
SRR14877741	k141_751471	Microviridae	vHMM_21271	160.023	11.9	13.4473	VP1;major capsid protein	451	PRJNA739041	rhizophere bulk soil
SRR19974247	k141_30613	Microviridae	vHMM_21271	159.565	11.9	13.4088	VP1;major capsid protein	328	PRJNA855531	sandflies
SRR14877737	k141_262950	Herelleviridae	vHMM_21202	159.455	12.8	12.4574	tail sheath protein	1148	PRJNA739041	rhizophere bulk soil
SRR21705853	k141_127550	Podoviridae	vHMM_21386	159.353	13.3	11.9814	DNA primase	468	PRJNA883825	freshwater metagenome
SRR19974244	k141_108902	Rhabdoviridae	vHMM_18542	159.222	22	7.23738	RNA polymerase;RDRP;large;L	2518	PRJNA855531	sandflies
SRR19974245	k141_42609	Iflaviridae	vHMM_8593	158.404	15.5	10.2196	polyprotein	447	PRJNA855531	sandflies
SRR21705853	k141_88938	Siphoviridae	vHMM_21421	158.287	20.5	7.72132	protein J	1064	PRJNA883825	freshwater metagenome
SRR19974249	k141_127749	Smacoviridae	vHMM_18611	158.059	17	9.29761	replicase;replication	790	PRJNA855531	sandflies
SRR19974249	k141_65686	Phenuiviridae	vHMM_18319	157.896	11.7	13.4954	RNA polymerase;L protein;RDRP	484	PRJNA855531	sandflies
SRR19974245	k141_167411	Xinmoviridae	vHMM_18708	157.889	13.4	11.7828	nucleoprotein	2200	PRJNA855531	sandflies
SRR19974248	k141_76435	Tombusviridae	vHMM_18646	157.877	14.9	10.5958	RNA polymerase;replicase;RDRP	3718	PRJNA855531	sandflies
SRR21705853	k141_81049	Phycodnaviridae	vHMM_18355	157.753	13.2	11.951	major capsid protein VP54;VP54	893	PRJNA883825	freshwater metagenome
SRR19974249	k141_162606	Microviridae	vHMM_21271	157.711	11.9	13.253	VP1;major capsid protein	336	PRJNA855531	sandflies
SRR19974247	k141_56783	Smacoviridae	vHMM_18611	157.126	17	9.2427	replicase;replication	999	PRJNA855531	sandflies
SRR14877743	k141_176055	Podoviridae	vHMM_21405	157.066	27.1	5.7958	terminase large subunit	512	PRJNA739041	rhizophere bulk soil
SRR19974246	k141_100911	Bromoviridae	vHMM_8343	156.627	15.4	10.1706	replicase;1a;replication	2766	PRJNA855531	sandflies
SRR19974247	k141_133122	Xinmoviridae	vHMM_18708	156.042	13.4	11.6449	nucleoprotein	1787	PRJNA855531	sandflies
SRR21705852	k141_17603	Siphoviridae	vHMM_21421	155.73	20.5	7.5966	protein J	3218	PRJNA883825	freshwater metagenome
SRR19974247	k141_59361	Tombusviridae	vHMM_18646	155.566	14.9	10.4407	RNA polymerase;replicase;RDRP	3703	PRJNA855531	sandflies
SRR19974245	k141_54717	Rhabdoviridae	vHMM_18542	154.056	22	7.00255	RNA polymerase;RDRP;large;L	355	PRJNA855531	sandflies
SRR19974249	k141_60111	Microviridae	vHMM_21271	153.616	11.9	12.9089	VP1;major capsid protein	352	PRJNA855531	sandflies
SRR19974247	k141_67604	Permutotetraviridae	vHMM_18301	153.287	10.7	14.3259	RNA polymerase;RDRP;replicase	532	PRJNA855531	sandflies
SRR21705852	k141_69930	Siphoviridae	vHMM_21421	153.275	20.5	7.47685	protein J	411	PRJNA883825	freshwater metagenome
SRR19974246	k141_28203	Smacoviridae	vHMM_18611	153.15	17	9.00883	replicase;replication	733	PRJNA855531	sandflies
SRR19974246	k141_192776	Tombusviridae	vHMM_18646	152.06	14.9	10.2053	RNA polymerase;replicase;RDRP	2879	PRJNA855531	sandflies
SRR19974246	k141_118489	Iflaviridae	vHMM_8593	152.041	15.5	9.80912	polyprotein	431	PRJNA855531	sandflies
SRR21705852	k141_8808	Siphoviridae	vHMM_21421	151.897	20.5	7.40959	protein J	6927	PRJNA883825	freshwater metagenome
SRR19974244	k141_2861	Tombusviridae	vHMM_18646	151.55	14.9	10.1712	RNA polymerase;replicase;RDRP	3095	PRJNA855531	sandflies
SRR19974245	k141_24387	Tombusviridae	vHMM_18646	151.013	14.9	10.1351	RNA polymerase;replicase;RDRP	3888	PRJNA855531	sandflies
SRR19974245	k141_95416	Dicistroviridae	vHMM_8404	150.72	11.5	13.106	structural;ORF2	593	PRJNA855531	sandflies
SRR14877741	k141_691300	Siphoviridae	vHMM_21421	150.705	20.5	7.35144	protein J	328	PRJNA739041	rhizophere bulk soil
SRR21705852	k141_191330	Podoviridae	vHMM_21386	150.341	13.3	11.3038	DNA primase	527	PRJNA883825	freshwater metagenome
SRR14877741	k141_150732	Microviridae	vHMM_21276	150.135	13.9	10.8011	VP4;replication initiation protein	425	PRJNA739041	rhizophere bulk soil
SRR21705853	k141_79765	Podoviridae	vHMM_21386	149.954	13.3	11.2748	DNA primase	339	PRJNA883825	freshwater metagenome
SRR19974245	k141_63701	Tombusviridae	vHMM_18646	148.548	14.9	9.96963	RNA polymerase;replicase;RDRP	924	PRJNA855531	sandflies
SRR14877743	k141_213853	Myoviridae	vHMM_21342	148.453	20.6	7.20647	terminase small subunit	527	PRJNA739041	rhizophere bulk soil
SRR21705852	k141_208424	Podoviridae	vHMM_21386	147.974	13.3	11.1259	DNA primase	315	PRJNA883825	freshwater metagenome
SRR21705853	k141_102927	Phycodnaviridae	vHMM_18355	147.805	13.2	11.1973	major capsid protein VP54;VP54	531	PRJNA883825	freshwater metagenome
SRR19974244	k141_9360	Phenuiviridae	vHMM_18319	147.384	11.7	12.5969	RNA polymerase;L protein;RDRP	423	PRJNA855531	sandflies
SRR19974245	k141_67655	Botourmiaviridae	vHMM_8334	146.879	15.2	9.66307	RNA polymerase;RDRP	2001	PRJNA855531	sandflies
SRR19974248	k141_105943	Tombusviridae	vHMM_18646	146.32	14.9	9.8201	RNA polymerase;replicase;RDRP	2270	PRJNA855531	sandflies
SRR21705852	k141_139580	Podoviridae	vHMM_21386	146.065	13.3	10.9824	DNA primase	371	PRJNA883825	freshwater metagenome
SRR19974249	k141_1624	Phenuiviridae	vHMM_18319	145.879	11.7	12.4683	RNA polymerase;L protein;RDRP	327	PRJNA855531	sandflies
SRR19993377	k141_50619	Phenuiviridae	vHMM_18333	145.859	24.1	6.05223	glycoprotein;envelope;precursor;M protein	633	PRJNA855979	sandflies
SRR21705852	k141_87789	Phycodnaviridae	vHMM_18355	145.365	13.2	11.0125	major capsid protein VP54;VP54	532	PRJNA883825	freshwater metagenome
SRR21705853	k141_329933	Phycodnaviridae	vHMM_18355	145.262	13.2	11.0047	major capsid protein VP54;VP54	541	PRJNA883825	freshwater metagenome
SRR21705853	k141_60601	Siphoviridae	vHMM_21421	144.481	20.5	7.04785	protein J	448	PRJNA883825	freshwater metagenome
SRR14877741	k141_226292	Siphoviridae	vHMM_21421	144.417	20.5	7.04475	protein J	395	PRJNA739041	rhizophere bulk soil
SRR19974246	k141_192459	Xinmoviridae	vHMM_18706	143.61	18	7.97831	RDRP;RNA polymerase	867	PRJNA855531	sandflies
SRR19974247	k141_176051	Tombusviridae	vHMM_18646	143.42	14.9	9.62551	RNA polymerase;replicase;RDRP	730	PRJNA855531	sandflies
SRR19974249	k141_117429	Microviridae	vHMM_21271	143.374	11.9	12.0482	VP1;major capsid protein	405	PRJNA855531	sandflies
SRR21705849	k141_303777	Podoviridae	vHMM_21386	142.901	13.3	10.7445	DNA primase	402	PRJNA883825	freshwater metagenome
SRR21705852	k141_76383	Phycodnaviridae	vHMM_18355	142.766	13.2	10.8156	major capsid protein VP54;VP54	780	PRJNA883825	freshwater metagenome
SRR21705853	k141_171154	Siphoviridae	vHMM_21421	141.887	20.5	6.92132	protein J	566	PRJNA883825	freshwater metagenome
SRR21705853	k141_259857	Podoviridae	vHMM_21386	141.778	13.3	10.66	DNA primase	367	PRJNA883825	freshwater metagenome
SRR19974249	k141_61611	Phenuiviridae	vHMM_18319	141.324	11.7	12.079	RNA polymerase;L protein;RDRP	371	PRJNA855531	sandflies
SRR21705853	k141_336978	Phycodnaviridae	vHMM_18355	140.881	13.2	10.6728	major capsid protein VP54;VP54	393	PRJNA883825	freshwater metagenome
SRR19974248	k141_64243	Nyamiviridae	vHMM_18109	140.849	10.9	12.9219	RNA-dependent RNA polymerase;L protein;RDRP	2754	PRJNA855531	sandflies
SRR14877743	k141_238275	Siphoviridae	vHMM_21421	140.743	20.5	6.86549	protein J	502	PRJNA739041	rhizophere bulk soil
SRR14877741	k141_552668	Myoviridae	vHMM_21342	139.356	20.6	6.76488	terminase small subunit	363	PRJNA739041	rhizophere bulk soil
SRR19974246	k141_149021	Xinmoviridae	vHMM_18706	139.188	18	7.73265	RDRP;RNA polymerase	333	PRJNA855531	sandflies
SRR21705853	k141_84824	Siphoviridae	vHMM_21421	139.153	20.5	6.78793	protein J	404	PRJNA883825	freshwater metagenome
SRR21705852	k141_78119	Podoviridae	vHMM_21386	139.063	13.3	10.4559	DNA primase	317	PRJNA883825	freshwater metagenome
SRR19974248	k141_32591	Microviridae	vHMM_21271	138.624	11.9	11.6491	VP1;major capsid protein	405	PRJNA855531	sandflies
SRR14877741	k141_497103	Microviridae	vHMM_21271	138.102	11.9	11.6052	VP1;major capsid protein	907	PRJNA739041	rhizophere bulk soil
SRR19974244	k141_111260	Microviridae	vHMM_21271	137.842	11.9	11.5833	VP1;major capsid protein	338	PRJNA855531	sandflies
SRR19974249	k141_69514	Microviridae	vHMM_21271	137.721	11.9	11.5732	VP1;major capsid protein	432	PRJNA855531	sandflies
SRR19974244	k141_112772	Microviridae	vHMM_21271	136.299	11.9	11.4537	VP1;major capsid protein	323	PRJNA855531	sandflies
SRR21705853	k141_167215	Podoviridae	vHMM_21386	136.086	13.3	10.232	DNA primase	620	PRJNA883825	freshwater metagenome
SRR19974248	k141_15683	Microviridae	vHMM_21276	135.998	13.9	9.784	VP4;replication initiation protein	459	PRJNA855531	sandflies
SRR21705852	k141_399512	Siphoviridae	vHMM_21421	135.985	20.5	6.63343	protein J	348	PRJNA883825	freshwater metagenome
SRR19974246	k141_177526	Phenuiviridae	vHMM_18341	135.621	12.4	10.9372	nucleocapsid;nucleoprotein;N protein	1417	PRJNA855531	sandflies
SRR14877736	k141_87896	Podoviridae	vHMM_21405	135.618	27.1	5.00435	terminase large subunit	336	PRJNA739041	rhizophere bulk soil
SRR19974248	k141_7946	Rhabdoviridae	vHMM_18542	135.542	22	6.16099	RNA polymerase;RDRP;large;L	1559	PRJNA855531	sandflies
SRR14877739	k141_530782	Lavidaviridae	vHMM_8612	135.452	17.7	7.65265	major capsid;major coat;V20	1919	PRJNA739041	rhizophere bulk soil
SRR19974246	k141_167283	Orthomyxoviridae	vHMM_18135	135.283	8.3	16.2991	polymerase PB1;PB1	342	PRJNA855531	sandflies
SRR19974245	k141_148030	Rhabdoviridae	vHMM_18567	135.229	18.1	7.47123	nucleocapsid;nucleoprotein;N protein;protein N	487	PRJNA855531	sandflies
SRR19993377	k141_19761	Phenuiviridae	vHMM_18341	135.154	12.4	10.8995	nucleocapsid;nucleoprotein;N protein	1738	PRJNA855979	sandflies
SRR19974244	k141_52227	Partitiviridae	vHMM_18262	135.097	11.6	11.6463	RNA polymerase;RDRP;RNA-dependent RNA polymerase	822	PRJNA855531	sandflies
SRR19974246	k141_189175	Tombusviridae	vHMM_18646	134.94	14.9	9.05638	RNA polymerase;replicase;RDRP	2742	PRJNA855531	sandflies
SRR19974245	k141_202403	Phenuiviridae	vHMM_18341	134.936	12.4	10.8819	nucleocapsid;nucleoprotein;N protein	1766	PRJNA855531	sandflies
SRR21705853	k141_178410	Phycodnaviridae	vHMM_18355	134.908	13.2	10.2203	major capsid protein VP54;VP54	463	PRJNA883825	freshwater metagenome
SRR19974245	k141_51956	Phenuiviridae	vHMM_18319	134.884	11.7	11.5286	RNA polymerase;L protein;RDRP	377	PRJNA855531	sandflies
SRR21705853	k141_135067	Phycodnaviridae	vHMM_18355	134.845	13.2	10.2155	major capsid protein VP54;VP54	425	PRJNA883825	freshwater metagenome
SRR19974245	k141_17667	Qinviridae	vHMM_18466	134.746	15	8.98309	RNA polymerase;RDRP	1432	PRJNA855531	sandflies
SRR21705852	k141_203209	Phycodnaviridae	vHMM_18355	134.641	13.2	10.2	major capsid protein VP54;VP54	548	PRJNA883825	freshwater metagenome
SRR19974249	k141_93174	Phenuiviridae	vHMM_18341	134.436	12.4	10.8416	nucleocapsid;nucleoprotein;N protein	686	PRJNA855531	sandflies
SRR21705852	k141_257012	Podoviridae	vHMM_21386	134.322	13.3	10.0994	DNA primase	342	PRJNA883825	freshwater metagenome
SRR21705851	k141_22960	Podoviridae	vHMM_21386	134.264	13.3	10.0951	DNA primase	322	PRJNA883825	freshwater metagenome
SRR21705853	k141_254149	Bidnaviridae	vHMM_8313	133.84	10.6	12.6265	ACD68163.1;BAA85362.1;AKU37609.1;YP_007714631.1	21323	PRJNA883825	freshwater metagenome
SRR21705852	k141_214310	Smacoviridae	vHMM_18611	133.716	17	7.86564	replicase;replication	1169	PRJNA883825	freshwater metagenome
SRR21705853	k141_138943	Phycodnaviridae	vHMM_18355	133.544	13.2	10.117	major capsid protein VP54;VP54	1275	PRJNA883825	freshwater metagenome
SRR19974249	k141_155257	Phenuiviridae	vHMM_18319	132.83	11.7	11.353	RNA polymerase;L protein;RDRP	385	PRJNA855531	sandflies
SRR19974249	k141_65600	Microviridae	vHMM_21271	132.827	11.9	11.1619	VP1;major capsid protein	893	PRJNA855531	sandflies
SRR19974247	k141_32869	Microviridae	vHMM_21271	132.818	11.9	11.1612	VP1;major capsid protein	326	PRJNA855531	sandflies
SRR21705852	k141_184826	Siphoviridae	vHMM_21421	132.703	20.5	6.4733	protein J	459	PRJNA883825	freshwater metagenome
SRR19974245	k141_88006	Partitiviridae	vHMM_18262	131.417	11.6	11.3291	RNA polymerase;RDRP;RNA-dependent RNA polymerase	1767	PRJNA855531	sandflies
SRR21705853	k141_152109	Phycodnaviridae	vHMM_18355	130.416	13.2	9.88001	major capsid protein VP54;VP54	507	PRJNA883825	freshwater metagenome
SRR21705852	k141_91314	Phycodnaviridae	vHMM_18355	130.228	13.2	9.86575	major capsid protein VP54;VP54	745	PRJNA883825	freshwater metagenome
SRR19993377	k141_12460	Phenuiviridae	vHMM_18333	129.988	24.1	5.3937	glycoprotein;envelope;precursor;M protein	310	PRJNA855979	sandflies
SRR21705852	k141_290641	Phycodnaviridae	vHMM_18355	129.912	13.2	9.84181	major capsid protein VP54;VP54	582	PRJNA883825	freshwater metagenome
SRR19974245	k141_153224	Chrysoviridae	vHMM_8371	129.752	13.7	9.47097	RNA polymerase;RDRP	6809	PRJNA855531	sandflies
SRR21705853	k141_266031	Siphoviridae	vHMM_21421	129.675	20.5	6.32562	protein J	375	PRJNA883825	freshwater metagenome
SRR21705852	k141_30830	Phycodnaviridae	vHMM_18355	129.559	13.2	9.81508	major capsid protein VP54;VP54	654	PRJNA883825	freshwater metagenome
SRR19974247	k141_1359	Nyamiviridae	vHMM_18109	129.381	10.9	11.8698	RNA-dependent RNA polymerase;L protein;RDRP	1316	PRJNA855531	sandflies
SRR19974246	k141_51446	Chuviridae	vHMM_8373	129.172	11.1	11.6371	glycoprotein	1102	PRJNA855531	sandflies
SRR14877743	k141_659482	Siphoviridae	vHMM_21421	128.543	20.5	6.27038	protein J	301	PRJNA739041	rhizophere bulk soil
SRR21705852	k141_263285	Phycodnaviridae	vHMM_18355	128.377	13.2	9.72551	major capsid protein VP54;VP54	385	PRJNA883825	freshwater metagenome
SRR21705852	k141_162382	Phycodnaviridae	vHMM_18355	127.771	13.2	9.6796	major capsid protein VP54;VP54	764	PRJNA883825	freshwater metagenome
SRR21705851	k141_10978	Ascoviridae	vHMM_8255	127.603	11.7	10.9062	major capsid	387	PRJNA883825	freshwater metagenome
SRR21705853	k141_237325	Podoviridae	vHMM_21386	126.845	13.3	9.53723	DNA primase	317	PRJNA883825	freshwater metagenome
SRR14877743	k141_714531	Siphoviridae	vHMM_21421	126.603	20.5	6.17574	protein J	18120	PRJNA739041	rhizophere bulk soil
SRR19974248	k141_33729	Xinmoviridae	vHMM_18707	126.323	13.7	9.22067	glycoprotein	488	PRJNA855531	sandflies
SRR21705852	k141_62448	Podoviridae	vHMM_21386	126.18	13.3	9.48722	DNA primase	322	PRJNA883825	freshwater metagenome
SRR19974246	k141_157156	Bromoviridae	vHMM_8343	126.122	15.4	8.18974	replicase;1a;replication	1137	PRJNA855531	sandflies
SRR21705853	k141_75992	Phycodnaviridae	vHMM_18355	125.621	13.2	9.51675	major capsid protein VP54;VP54	359	PRJNA883825	freshwater metagenome
SRR19974247	k141_88475	Bromoviridae	vHMM_8343	125.273	15.4	8.13458	replicase;1a;replication	4874	PRJNA855531	sandflies
SRR19993376	k141_24225	Orthomyxoviridae	vHMM_18135	125.229	8.3	15.0879	polymerase PB1;PB1	384	PRJNA855979	sandflies
SRR19974249	k141_93372	Microviridae	vHMM_21276	125.221	13.9	9.00867	VP4;replication initiation protein	928	PRJNA855531	sandflies
SRR19974245	k141_115710	Solemoviridae	vHMM_18618	125.067	19.5	6.41371	polyprotein P2ab	2301	PRJNA855531	sandflies
SRR14877741	k141_258590	Siphoviridae	vHMM_21421	124.844	20.5	6.08993	protein J	479	PRJNA739041	rhizophere bulk soil
SRR14877737	k141_665007	Lavidaviridae	vHMM_8612	124.772	17.7	7.04928	major capsid;major coat;V20	1130	PRJNA739041	rhizophere bulk soil
SRR19974245	k141_13795	Iflaviridae	vHMM_8593	124.732	15.5	8.04724	polyprotein	797	PRJNA855531	sandflies
SRR14877743	k141_343264	Podoviridae	vHMM_21386	123.953	13.3	9.31977	DNA primase	309	PRJNA739041	rhizophere bulk soil
SRR14877741	k141_154996	Siphoviridae	vHMM_21421	123.823	20.5	6.04015	protein J	314	PRJNA739041	rhizophere bulk soil
SRR19974245	k141_158180	Solemoviridae	vHMM_18618	123.762	19.5	6.34677	polyprotein P2ab	972	PRJNA855531	sandflies
SRR19974245	k141_195441	Iflaviridae	vHMM_8593	123.645	15.5	7.97708	polyprotein	513	PRJNA855531	sandflies
SRR21705852	k141_42159	Phycodnaviridae	vHMM_18355	123.477	13.2	9.35433	major capsid protein VP54;VP54	941	PRJNA883825	freshwater metagenome
SRR19974245	k141_176573	Iflaviridae	vHMM_8593	123.195	15.5	7.94804	polyprotein	732	PRJNA855531	sandflies
SRR14877738	k141_617038	Phenuiviridae	vHMM_18333	123.104	24.1	5.10803	glycoprotein;envelope;precursor;M protein	456	PRJNA739041	rhizophere bulk soil
SRR19974244	k141_78264	Tombusviridae	vHMM_18646	123.017	14.9	8.2562	RNA polymerase;replicase;RDRP	816	PRJNA855531	sandflies
SRR19974246	k141_193226	Partitiviridae	vHMM_18262	122.994	11.6	10.603	RNA polymerase;RDRP;RNA-dependent RNA polymerase	979	PRJNA855531	sandflies
SRR19993377	k141_53578	Partitiviridae	vHMM_18262	122.927	11.6	10.5971	RNA polymerase;RDRP;RNA-dependent RNA polymerase	856	PRJNA855979	sandflies
SRR19974246	k141_146703	Iflaviridae	vHMM_8593	122.83	15.5	7.92454	polyprotein	302	PRJNA855531	sandflies
SRR19974246	k141_61208	Chuviridae	vHMM_8373	122.823	11.1	11.0651	glycoprotein	553	PRJNA855531	sandflies
SRR14877736	k141_217241	Phenuiviridae	vHMM_18333	122.686	24.1	5.09069	glycoprotein;envelope;precursor;M protein	890	PRJNA739041	rhizophere bulk soil
SRR21705852	k141_60085	Podoviridae	vHMM_21386	122.54	13.3	9.21356	DNA primase	549	PRJNA883825	freshwater metagenome
SRR19974244	k141_45177	Kitaviridae	vHMM_8609	122.51	16.8	7.29229	replicase;polymerase;RDRP	477	PRJNA855531	sandflies
SRR19974248	k141_40121	Chuviridae	vHMM_8373	122.488	11.1	11.035	glycoprotein	316	PRJNA855531	sandflies
SRR14877743	k141_795755	Siphoviridae	vHMM_21421	121.505	20.5	5.92708	protein J	414	PRJNA739041	rhizophere bulk soil
SRR21705852	k141_172979	Podoviridae	vHMM_21386	121.46	13.3	9.13231	DNA primase	330	PRJNA883825	freshwater metagenome
SRR19974248	k141_134679	Alphasatellitidae	vHMM_8189	121.157	14	8.6541	replication;Rep protein	1534	PRJNA855531	sandflies
SRR19974247	k141_115500	Permutotetraviridae	vHMM_18301	120.885	10.7	11.2977	RNA polymerase;RDRP;replicase	359	PRJNA855531	sandflies
SRR21705852	k141_264904	Phycodnaviridae	vHMM_18355	120.473	13.2	9.12677	major capsid protein VP54;VP54	391	PRJNA883825	freshwater metagenome
SRR14877741	k141_70831	Siphoviridae	vHMM_21421	120.447	20.5	5.87544	protein J	456	PRJNA739041	rhizophere bulk soil
SRR19974247	k141_120306	Rhabdoviridae	vHMM_18542	120.192	22	5.46328	RNA polymerase;RDRP;large;L	1177	PRJNA855531	sandflies
SRR19974249	k141_180739	Alphasatellitidae	vHMM_8189	119.875	14	8.56249	replication;Rep protein	2224	PRJNA855531	sandflies
SRR19974247	k141_182146	Alphasatellitidae	vHMM_8189	119.875	14	8.56249	replication;Rep protein	2224	PRJNA855531	sandflies
SRR19974247	k141_12766	Bromoviridae	vHMM_8343	119.11	15.4	7.73444	replicase;1a;replication	1017	PRJNA855531	sandflies
SRR19974245	k141_202679	Rhabdoviridae	vHMM_18542	118.559	22	5.38904	RNA polymerase;RDRP;large;L	583	PRJNA855531	sandflies
SRR14877741	k141_612934	Podoviridae	vHMM_21386	118.271	13.3	8.89253	DNA primase	466	PRJNA739041	rhizophere bulk soil
SRR19974249	k141_71818	Rhabdoviridae	vHMM_18542	118.135	22	5.36976	RNA polymerase;RDRP;large;L	750	PRJNA855531	sandflies
SRR19974245	k141_175731	Solemoviridae	vHMM_18618	118.135	19.5	6.05818	polyprotein P2ab	1170	PRJNA855531	sandflies
SRR19974246	k141_165101	Microviridae	vHMM_21271	118.05	11.9	9.9202	VP1;major capsid protein	587	PRJNA855531	sandflies
SRR14877743	k141_729289	Ascoviridae	vHMM_8255	117.832	11.7	10.0711	major capsid	553	PRJNA739041	rhizophere bulk soil
SRR19974246	k141_16490	Alphasatellitidae	vHMM_8189	117.643	14	8.40306	replication;Rep protein	2613	PRJNA855531	sandflies
SRR19974245	k141_133307	Xinmoviridae	vHMM_18706	117.554	18	6.53075	RDRP;RNA polymerase	677	PRJNA855531	sandflies
SRR19993377	k141_45200	Bromoviridae	vHMM_8343	117.408	15.4	7.62391	replicase;1a;replication	2330	PRJNA855979	sandflies
SRR19974246	k141_2378	Orthomyxoviridae	vHMM_18135	116.536	8.3	14.0405	polymerase PB1;PB1	355	PRJNA855531	sandflies
SRR19974248	k141_26345	Alphasatellitidae	vHMM_8189	116.499	14	8.32134	replication;Rep protein	4000	PRJNA855531	sandflies
SRR19974245	k141_114914	Orthomyxoviridae	vHMM_18135	116.483	8.3	14.0341	polymerase PB1;PB1	477	PRJNA855531	sandflies
SRR19974244	k141_32073	Xinmoviridae	vHMM_18707	116.012	13.7	8.46802	glycoprotein	2755	PRJNA855531	sandflies
SRR19974244	k141_81928	Alphasatellitidae	vHMM_8189	116.008	14	8.28631	replication;Rep protein	4930	PRJNA855531	sandflies
SRR21705853	k141_223898	Phycodnaviridae	vHMM_18355	115.996	13.2	8.78755	major capsid protein VP54;VP54	915	PRJNA883825	freshwater metagenome
SRR19974246	k141_23893	Bromoviridae	vHMM_8343	115.976	15.4	7.53093	replicase;1a;replication	739	PRJNA855531	sandflies
SRR19974248	k141_80575	Microviridae	vHMM_21271	115.615	11.9	9.71552	VP1;major capsid protein	315	PRJNA855531	sandflies
SRR19974245	k141_25609	Bidnaviridae	vHMM_8313	115.596	10.6	10.9053	ACD68163.1;BAA85362.1;AKU37609.1;YP_007714631.1	1515	PRJNA855531	sandflies
SRR21705852	k141_36420	Siphoviridae	vHMM_21421	115.573	20.5	5.63769	protein J	399	PRJNA883825	freshwater metagenome
SRR19974247	k141_182134	Alphasatellitidae	vHMM_8189	115.463	14	8.24739	replication;Rep protein	6293	PRJNA855531	sandflies
SRR19974249	k141_69115	Tombusviridae	vHMM_18646	115.089	14.9	7.72407	RNA polymerase;replicase;RDRP	407	PRJNA855531	sandflies
SRR21705852	k141_324416	Bidnaviridae	vHMM_8313	115.069	10.6	10.8556	ACD68163.1;BAA85362.1;AKU37609.1;YP_007714631.1	1380	PRJNA883825	freshwater metagenome
SRR19993376	k141_30956	Dicistroviridae	vHMM_8401	114.878	17.1	6.71799	nonstructural;non-structural;ORF1;replicase	427	PRJNA855979	sandflies
SRR21705852	k141_218774	Phycodnaviridae	vHMM_18355	114.776	13.2	8.69518	major capsid protein VP54;VP54	390	PRJNA883825	freshwater metagenome
SRR21705852	k141_64446	Phycodnaviridae	vHMM_18355	114.423	13.2	8.66842	major capsid protein VP54;VP54	1675	PRJNA883825	freshwater metagenome
SRR21705853	k141_12003	Phycodnaviridae	vHMM_18355	114.237	13.2	8.65433	major capsid protein VP54;VP54	623	PRJNA883825	freshwater metagenome
SRR19974244	k141_68021	Orthomyxoviridae	vHMM_18135	113.557	8.3	13.6815	polymerase PB1;PB1	955	PRJNA855531	sandflies
SRR19974246	k141_55716	Xinmoviridae	vHMM_18707	113.271	13.7	8.26798	glycoprotein	565	PRJNA855531	sandflies
SRR19974246	k141_19507	Phasmaviridae	vHMM_18309	113.237	12.3	9.2063	glycoprotein;envelope;precursor;M protein	1395	PRJNA855531	sandflies
SRR21705852	k141_669	Phycodnaviridae	vHMM_18355	113.213	13.2	8.57671	major capsid protein VP54;VP54	382	PRJNA883825	freshwater metagenome
SRR21705852	k141_329707	Siphoviridae	vHMM_21421	112.964	20.5	5.51043	protein J	451	PRJNA883825	freshwater metagenome
SRR19993376	k141_10740	Orthomyxoviridae	vHMM_18142	112.94	9.2	12.2761	polymerase PB2;PB2	317	PRJNA855979	sandflies
SRR21705852	k141_159473	Phycodnaviridae	vHMM_18355	112.921	13.2	8.5546	major capsid protein VP54;VP54	356	PRJNA883825	freshwater metagenome
SRR21705852	k141_163217	Podoviridae	vHMM_21386	112.483	13.3	8.45736	DNA primase	1191	PRJNA883825	freshwater metagenome
SRR19993377	k141_53423	Orthomyxoviridae	vHMM_18135	112.142	8.3	13.5111	polymerase PB1;PB1	908	PRJNA855979	sandflies
SRR19974245	k141_29659	Xinmoviridae	vHMM_18708	111.953	13.4	8.35467	nucleoprotein	313	PRJNA855531	sandflies
SRR19974248	k141_69664	Orthomyxoviridae	vHMM_18135	111.782	8.3	13.4677	polymerase PB1;PB1	1170	PRJNA855531	sandflies
SRR21705852	k141_320077	Siphoviridae	vHMM_21421	111.546	20.5	5.44129	protein J	309	PRJNA883825	freshwater metagenome
SRR14877743	k141_810337	Siphoviridae	vHMM_21421	111.516	20.5	5.43979	protein J	437	PRJNA739041	rhizophere bulk soil
SRR21705853	k141_358824	Phycodnaviridae	vHMM_18355	111.409	13.2	8.44009	major capsid protein VP54;VP54	420	PRJNA883825	freshwater metagenome
SRR21705853	k141_36894	Lavidaviridae	vHMM_8612	111.401	17.7	6.29385	major capsid;major coat;V20	1456	PRJNA883825	freshwater metagenome
SRR19974245	k141_67702	Tymoviridae	vHMM_18691	111.251	22	5.05687	polyprotein;replicase	550	PRJNA855531	sandflies
SRR19974244	k141_24283	Xinmoviridae	vHMM_18707	111.226	13.7	8.11871	glycoprotein	448	PRJNA855531	sandflies
SRR21705853	k141_7909	Phycodnaviridae	vHMM_18355	111.212	13.2	8.42512	major capsid protein VP54;VP54	528	PRJNA883825	freshwater metagenome
SRR14877743	k141_261398	Podoviridae	vHMM_21386	110.823	13.3	8.33256	DNA primase	313	PRJNA739041	rhizophere bulk soil
SRR21705853	k141_144001	Phycodnaviridae	vHMM_18355	110.709	13.2	8.38706	major capsid protein VP54;VP54	307	PRJNA883825	freshwater metagenome
SRR14877737	k141_300436	Lavidaviridae	vHMM_8610	110.704	10.1	10.9608	V13;primase;DNA replication	333	PRJNA739041	rhizophere bulk soil
SRR19974246	k141_143872	Rhabdoviridae	vHMM_18542	110.569	22	5.02587	RNA polymerase;RDRP;large;L	606	PRJNA855531	sandflies
SRR19974244	k141_15174	Partitiviridae	vHMM_18262	110.442	11.6	9.52085	RNA polymerase;RDRP;RNA-dependent RNA polymerase	1058	PRJNA855531	sandflies
SRR19974246	k141_12683	Orthomyxoviridae	vHMM_18135	110.41	8.3	13.3025	polymerase PB1;PB1	567	PRJNA855531	sandflies
SRR14877736	k141_645270	Lavidaviridae	vHMM_8610	110.116	10.1	10.9026	V13;primase;DNA replication	309	PRJNA739041	rhizophere bulk soil
SRR19993377	k141_48120	Solemoviridae	vHMM_18618	110.07	19.5	5.64463	polyprotein P2ab	824	PRJNA855979	sandflies
SRR21705853	k141_4250	Smacoviridae	vHMM_18611	109.941	17	6.46711	replicase;replication	1552	PRJNA883825	freshwater metagenome
SRR19974246	k141_156032	Iflaviridae	vHMM_8593	109.736	15.5	7.07974	polyprotein	379	PRJNA855531	sandflies
SRR19974246	k141_67403	Iflaviridae	vHMM_8593	109.606	15.5	7.07139	polyprotein	394	PRJNA855531	sandflies
SRR21705853	k141_201985	Myoviridae	vHMM_21312	109.569	21.8	5.02612	tape measure protein	1140	PRJNA883825	freshwater metagenome
SRR19974247	k141_174598	Alphasatellitidae	vHMM_8189	109.458	14	7.8184	replication;Rep protein	1457	PRJNA855531	sandflies
SRR21705853	k141_173435	Phycodnaviridae	vHMM_18355	109.394	13.2	8.28744	major capsid protein VP54;VP54	736	PRJNA883825	freshwater metagenome
SRR21705852	k141_378081	Phycodnaviridae	vHMM_18355	109.391	13.2	8.28717	major capsid protein VP54;VP54	489	PRJNA883825	freshwater metagenome
SRR19974245	k141_18450	Iflaviridae	vHMM_8593	109.356	15.5	7.05521	polyprotein	697	PRJNA855531	sandflies
SRR21705853	k141_215046	Podoviridae	vHMM_21386	109.233	13.3	8.21301	DNA primase	404	PRJNA883825	freshwater metagenome
SRR19974247	k141_136083	Tombusviridae	vHMM_18646	109.098	14.9	7.32201	RNA polymerase;replicase;RDRP	467	PRJNA855531	sandflies
SRR19974249	k141_161578	Nanoviridae	vHMM_18092	108.697	14.6	7.44498	replication initiation	496	PRJNA855531	sandflies
SRR19974247	k141_124573	Partitiviridae	vHMM_18262	108.53	11.6	9.35608	RNA polymerase;RDRP;RNA-dependent RNA polymerase	451	PRJNA855531	sandflies
SRR19974245	k141_103945	Bromoviridae	vHMM_8343	108.449	15.4	7.04212	replicase;1a;replication	1125	PRJNA855531	sandflies
SRR14877741	k141_379299	Siphoviridae	vHMM_21421	108.272	20.5	5.28154	protein J	316	PRJNA739041	rhizophere bulk soil
SRR19974249	k141_19320	Phenuiviridae	vHMM_18341	107.868	12.4	8.69907	nucleocapsid;nucleoprotein;N protein	1636	PRJNA855531	sandflies
SRR19974245	k141_31575	Xinmoviridae	vHMM_18707	107.106	13.7	7.81797	glycoprotein	1559	PRJNA855531	sandflies
SRR19974245	k141_103764	Xinmoviridae	vHMM_18706	106.757	18	5.93097	RDRP;RNA polymerase	340	PRJNA855531	sandflies
SRR14877741	k141_118563	Podoviridae	vHMM_21386	106.673	13.3	8.02054	DNA primase	436	PRJNA739041	rhizophere bulk soil
SRR19974245	k141_34343	Xinmoviridae	vHMM_18708	106.618	13.4	7.95653	nucleoprotein	1027	PRJNA855531	sandflies
SRR21705853	k141_205177	Siphoviridae	vHMM_21421	106.573	20.5	5.19868	protein J	546	PRJNA883825	freshwater metagenome
SRR21705852	k141_299068	Lavidaviridae	vHMM_8610	106.219	10.1	10.5167	V13;primase;DNA replication	462	PRJNA883825	freshwater metagenome
SRR19974248	k141_124527	Kitaviridae	vHMM_8609	106.2	16.8	6.32145	replicase;polymerase;RDRP	478	PRJNA855531	sandflies
SRR19974245	k141_187509	Rhabdoviridae	vHMM_18567	105.966	18.1	5.85446	nucleocapsid;nucleoprotein;N protein;protein N	581	PRJNA855531	sandflies
SRR19974247	k141_115626	Tombusviridae	vHMM_18646	105.73	14.9	7.09597	RNA polymerase;replicase;RDRP	561	PRJNA855531	sandflies
SRR19993376	k141_58655	Xinmoviridae	vHMM_18708	105.45	13.4	7.86944	nucleoprotein	954	PRJNA855979	sandflies
SRR19974244	k141_31762	Xinmoviridae	vHMM_18707	105.333	13.7	7.68855	glycoprotein	380	PRJNA855531	sandflies
SRR19974249	k141_10522	Phenuiviridae	vHMM_18319	104.963	11.7	8.9712	RNA polymerase;L protein;RDRP	345	PRJNA855531	sandflies
SRR19974246	k141_181485	Xinmoviridae	vHMM_18708	104.952	13.4	7.83222	nucleoprotein	954	PRJNA855531	sandflies
SRR19974246	k141_24729	Xinmoviridae	vHMM_18706	104.851	18	5.82505	RDRP;RNA polymerase	494	PRJNA855531	sandflies
SRR19974244	k141_16396	Bromoviridae	vHMM_8343	104.841	15.4	6.80787	replicase;1a;replication	532	PRJNA855531	sandflies
SRR21705852	k141_290376	Siphoviridae	vHMM_21421	104.825	20.5	5.11339	protein J	359	PRJNA883825	freshwater metagenome
SRR21705852	k141_180233	Phycodnaviridae	vHMM_18355	104.748	13.2	7.93549	major capsid protein VP54;VP54	1124	PRJNA883825	freshwater metagenome
SRR19974246	k141_194728	Alphasatellitidae	vHMM_8189	104.672	14	7.47658	replication;Rep protein	2224	PRJNA855531	sandflies
SRR19974248	k141_106964	Tombusviridae	vHMM_18646	104.502	14.9	7.01353	RNA polymerase;replicase;RDRP	1112	PRJNA855531	sandflies
SRR21705853	k141_225510	Phycodnaviridae	vHMM_18355	104.411	13.2	7.90991	major capsid protein VP54;VP54	356	PRJNA883825	freshwater metagenome
SRR19974247	k141_138256	Chuviridae	vHMM_8374	104.406	12.5	8.35245	nucleoprotein	1131	PRJNA855531	sandflies
SRR19974247	k141_97700	Orthomyxoviridae	vHMM_18135	104.3	8.3	12.5662	polymerase PB1;PB1	637	PRJNA855531	sandflies
SRR19974245	k141_37795	Iflaviridae	vHMM_8593	104.269	15.5	6.72705	polyprotein	323	PRJNA855531	sandflies
SRR19974249	k141_165365	Tombusviridae	vHMM_18646	104.176	14.9	6.99166	RNA polymerase;replicase;RDRP	415	PRJNA855531	sandflies
SRR19974248	k141_51482	Partitiviridae	vHMM_18262	104.145	11.6	8.978	RNA polymerase;RDRP;RNA-dependent RNA polymerase	2212	PRJNA855531	sandflies
SRR19974246	k141_98252	Bromoviridae	vHMM_8343	104.036	15.4	6.7556	replicase;1a;replication	673	PRJNA855531	sandflies
SRR19974249	k141_180732	Alphasatellitidae	vHMM_8189	104.031	14	7.43082	replication;Rep protein	6293	PRJNA855531	sandflies
SRR19974244	k141_113256	Alphasatellitidae	vHMM_8189	103.794	14	7.41382	replication;Rep protein	2224	PRJNA855531	sandflies
SRR19974246	k141_24814	Alphasatellitidae	vHMM_8189	103.581	14	7.39863	replication;Rep protein	975	PRJNA855531	sandflies
SRR19974245	k141_53071	Bidnaviridae	vHMM_8313	103.302	10.6	9.74544	ACD68163.1;BAA85362.1;AKU37609.1;YP_007714631.1	1082	PRJNA855531	sandflies
SRR19974245	k141_164410	Alphasatellitidae	vHMM_8189	103.292	14	7.37797	replication;Rep protein	1732	PRJNA855531	sandflies
SRR21705853	k141_299330	Siphoviridae	vHMM_21421	103.157	20.5	5.03204	protein J	583	PRJNA883825	freshwater metagenome
SRR19974248	k141_23014	Tombusviridae	vHMM_18646	103.088	14.9	6.91869	RNA polymerase;replicase;RDRP	500	PRJNA855531	sandflies
SRR19974247	k141_120927	Microviridae	vHMM_21271	102.724	11.9	8.63231	VP1;major capsid protein	339	PRJNA855531	sandflies
SRR21705852	k141_127137	Siphoviridae	vHMM_21421	102.695	20.5	5.00953	protein J	465	PRJNA883825	freshwater metagenome
SRR21705852	k141_4188	Podoviridae	vHMM_21386	102.415	13.3	7.70035	DNA primase	315	PRJNA883825	freshwater metagenome
SRR19993377	k141_49966	Phenuiviridae	vHMM_18319	102.406	11.7	8.75264	RNA polymerase;L protein;RDRP	335	PRJNA855979	sandflies
SRR21705853	k141_305750	Phycodnaviridae	vHMM_18355	102.054	13.2	7.73134	major capsid protein VP54;VP54	1659	PRJNA883825	freshwater metagenome
SRR21705853	k141_17571	Phycodnaviridae	vHMM_18355	101.998	13.2	7.72712	major capsid protein VP54;VP54	391	PRJNA883825	freshwater metagenome
SRR19974247	k141_19087	Tombusviridae	vHMM_18646	101.539	14.9	6.81472	RNA polymerase;replicase;RDRP	1104	PRJNA855531	sandflies
SRR19974247	k141_141612	Xinmoviridae	vHMM_18707	101.404	13.7	7.40176	glycoprotein	420	PRJNA855531	sandflies
SRR19974245	k141_112709	Microviridae	vHMM_21271	101.326	11.9	8.51475	VP1;major capsid protein	301	PRJNA855531	sandflies
SRR19974245	k141_22606	Bromoviridae	vHMM_8343	101.252	15.4	6.57477	replicase;1a;replication	618	PRJNA855531	sandflies
SRR19974245	k141_65627	Chuviridae	vHMM_8374	101.162	12.5	8.09294	nucleoprotein	1317	PRJNA855531	sandflies
SRR21705853	k141_31316	Phycodnaviridae	vHMM_18355	101.143	13.2	7.66239	major capsid protein VP54;VP54	377	PRJNA883825	freshwater metagenome
SRR19974244	k141_102328	Solemoviridae	vHMM_18618	100.897	19.5	5.17422	polyprotein P2ab	750	PRJNA855531	sandflies
SRR19974246	k141_107140	Xinmoviridae	vHMM_18706	100.779	18	5.59883	RDRP;RNA polymerase	322	PRJNA855531	sandflies
SRR14877738	k141_643155	Phycodnaviridae	vHMM_18355	100.567	13.2	7.61874	major capsid protein VP54;VP54	533	PRJNA739041	rhizophere bulk soil
SRR19993377	k141_18411	Bromoviridae	vHMM_8343	100.393	15.4	6.51903	replicase;1a;replication	1081	PRJNA855979	sandflies
SRR21705853	k141_342328	Bidnaviridae	vHMM_8313	100.341	10.6	9.46615	ACD68163.1;BAA85362.1;AKU37609.1;YP_007714631.1	1998	PRJNA883825	freshwater metagenome
SRR19974248	k141_96133	Tombusviridae	vHMM_18646	100.325	14.9	6.73325	RNA polymerase;replicase;RDRP	484	PRJNA855531	sandflies
SRR19974247	k141_8027	Xinmoviridae	vHMM_18707	100.056	13.7	7.30339	glycoprotein	397	PRJNA855531	sandflies
SRR19974245	k141_27518	Iflaviridae	vHMM_8593	100.003	15.5	6.45181	polyprotein	336	PRJNA855531	sandflies
SRR19974244	k141_3771	Tombusviridae	vHMM_18659	99.9247	11.5	8.6891	capsid;coat	367	PRJNA855531	sandflies
SRR21705853	k141_100640	Phycodnaviridae	vHMM_18355	99.8936	13.2	7.5677	major capsid protein VP54;VP54	1248	PRJNA883825	freshwater metagenome
SRR19974247	k141_136330	Tombusviridae	vHMM_18646	99.6184	14.9	6.6858	RNA polymerase;replicase;RDRP	619	PRJNA855531	sandflies
SRR19974249	k141_39548	Microviridae	vHMM_21271	99.5478	11.9	8.36536	VP1;major capsid protein	348	PRJNA855531	sandflies
SRR19974245	k141_74145	Closteroviridae	vHMM_8388	99.5107	12.8	7.77427	polyprotein;p349;replicase;helicase;polymerase;fusion	456	PRJNA855531	sandflies
SRR19993376	k141_431	Tombusviridae	vHMM_18646	99.2369	14.9	6.6602	RNA polymerase;replicase;RDRP	1454	PRJNA855979	sandflies
SRR19974245	k141_193247	Alphasatellitidae	vHMM_8189	99.2328	14	7.08805	replication;Rep protein	2079	PRJNA855531	sandflies
SRR19974245	k141_149138	Rhabdoviridae	vHMM_18567	99.1688	18.1	5.47894	nucleocapsid;nucleoprotein;N protein;protein N	329	PRJNA855531	sandflies
SRR19974246	k141_56298	Chuviridae	vHMM_8374	99.1362	12.5	7.93089	nucleoprotein	816	PRJNA855531	sandflies
SRR19993377	k141_46902	Nodaviridae	vHMM_18102	99.0973	11.6	8.54287	capsid;alpha;coat	1427	PRJNA855979	sandflies
SRR21705849	k141_256336	Phycodnaviridae	vHMM_18355	99.0713	13.2	7.5054	major capsid protein VP54;VP54	677	PRJNA883825	freshwater metagenome
SRR19974245	k141_121466	Bidnaviridae	vHMM_8313	99.0674	10.6	9.34599	ACD68163.1;BAA85362.1;AKU37609.1;YP_007714631.1	1221	PRJNA855531	sandflies
SRR19974246	k141_52662	Partitiviridae	vHMM_18262	98.9269	11.6	8.52818	RNA polymerase;RDRP;RNA-dependent RNA polymerase	1268	PRJNA855531	sandflies
SRR19993377	k141_24190	Partitiviridae	vHMM_18262	98.8739	11.6	8.52361	RNA polymerase;RDRP;RNA-dependent RNA polymerase	1524	PRJNA855979	sandflies
SRR19993376	k141_43087	Tombusviridae	vHMM_18646	98.8119	14.9	6.63167	RNA polymerase;replicase;RDRP	471	PRJNA855979	sandflies
SRR19974245	k141_81231	Tombusviridae	vHMM_18646	98.7838	14.9	6.62979	RNA polymerase;replicase;RDRP	583	PRJNA855531	sandflies
SRR19974247	k141_128495	Tombusviridae	vHMM_18646	98.6613	14.9	6.62156	RNA polymerase;replicase;RDRP	536	PRJNA855531	sandflies
SRR21705853	k141_69030	Bidnaviridae	vHMM_8313	98.4262	10.6	9.28549	ACD68163.1;BAA85362.1;AKU37609.1;YP_007714631.1	1419	PRJNA883825	freshwater metagenome
SRR19974247	k141_15702	Bromoviridae	vHMM_8343	98.319	15.4	6.38435	replicase;1a;replication	579	PRJNA855531	sandflies
SRR19974249	k141_12264	Orthomyxoviridae	vHMM_18135	98.2619	8.3	11.8388	polymerase PB1;PB1	573	PRJNA855531	sandflies
SRR19974244	k141_55217	Partitiviridae	vHMM_18262	98.1908	11.6	8.46473	RNA polymerase;RDRP;RNA-dependent RNA polymerase	1857	PRJNA855531	sandflies
SRR19974246	k141_133199	Orthomyxoviridae	vHMM_18135	98.1778	8.3	11.8286	polymerase PB1;PB1	383	PRJNA855531	sandflies
SRR21705852	k141_5049	Phycodnaviridae	vHMM_18355	98.0895	13.2	7.43103	major capsid protein VP54;VP54	436	PRJNA883825	freshwater metagenome
SRR21705853	k141_238937	Phycodnaviridae	vHMM_18355	97.8329	13.2	7.41158	major capsid protein VP54;VP54	497	PRJNA883825	freshwater metagenome
SRR14877738	k141_449133	Phycodnaviridae	vHMM_18355	97.5277	13.2	7.38846	major capsid protein VP54;VP54	440	PRJNA739041	rhizophere bulk soil
SRR14877739	k141_154098	Phycodnaviridae	vHMM_18355	97.357	13.2	7.37553	major capsid protein VP54;VP54	378	PRJNA739041	rhizophere bulk soil
SRR21705853	k141_198289	Podoviridae	vHMM_21386	97.3121	13.3	7.3167	DNA primase	403	PRJNA883825	freshwater metagenome
SRR19993376	k141_37112	Tombusviridae	vHMM_18646	97.2307	14.9	6.52555	RNA polymerase;replicase;RDRP	484	PRJNA855979	sandflies
SRR21705853	k141_264330	Phycodnaviridae	vHMM_18355	97.1985	13.2	7.36352	major capsid protein VP54;VP54	454	PRJNA883825	freshwater metagenome
SRR21705852	k141_289851	Asfarviridae	vHMM_8264	97.0817	11.4	8.51594	major capsid	432	PRJNA883825	freshwater metagenome
SRR19974249	k141_120312	Phenuiviridae	vHMM_18341	96.9518	12.4	7.81869	nucleocapsid;nucleoprotein;N protein	481	PRJNA855531	sandflies
SRR19974245	k141_45876	Totiviridae	vHMM_18678	96.7282	11	8.79347	RNA polymerase;RDRP	3943	PRJNA855531	sandflies
SRR21705852	k141_290562	Podoviridae	vHMM_21386	96.6804	13.3	7.26921	DNA primase	2016	PRJNA883825	freshwater metagenome
SRR19974246	k141_656	Tombusviridae	vHMM_18646	96.6326	14.9	6.48541	RNA polymerase;replicase;RDRP	522	PRJNA855531	sandflies
SRR19974245	k141_123825	Polycipiviridae	vHMM_18409	96.5103	10.5	9.19145	RNA polymerase;L protein;RDRP;RNA-dependent RNA polymerase	394	PRJNA855531	sandflies
SRR19974245	k141_28509	Totiviridae	vHMM_18678	96.2537	11	8.75034	RNA polymerase;RDRP	4105	PRJNA855531	sandflies
SRR21705852	k141_370578	Phycodnaviridae	vHMM_18355	96.0453	13.2	7.27616	major capsid protein VP54;VP54	449	PRJNA883825	freshwater metagenome
SRR19974246	k141_127958	Tombusviridae	vHMM_18646	96.0439	14.9	6.4459	RNA polymerase;replicase;RDRP	522	PRJNA855531	sandflies
SRR19974245	k141_127276	Totiviridae	vHMM_18678	95.7665	11	8.70605	RNA polymerase;RDRP	4187	PRJNA855531	sandflies
SRR21705849	k141_309776	Phycodnaviridae	vHMM_18355	95.6452	13.2	7.24585	major capsid protein VP54;VP54	310	PRJNA883825	freshwater metagenome
SRR19974248	k141_82253	Tombusviridae	vHMM_18646	95.492	14.9	6.40886	RNA polymerase;replicase;RDRP	553	PRJNA855531	sandflies
SRR19974248	k141_71845	Chuviridae	vHMM_8374	95.4719	12.5	7.63775	nucleoprotein	1026	PRJNA855531	sandflies
SRR19974245	k141_168521	Totiviridae	vHMM_18678	95.3399	11	8.66726	RNA polymerase;RDRP	8084	PRJNA855531	sandflies
SRR19974245	k141_104710	Iflaviridae	vHMM_8593	95.0835	15.5	6.13442	polyprotein	461	PRJNA855531	sandflies
SRR21705849	k141_392823	Ascoviridae	vHMM_8255	95.0808	11.7	8.12656	major capsid	445	PRJNA883825	freshwater metagenome
SRR21705852	k141_266152	Phycodnaviridae	vHMM_18355	94.9814	13.2	7.19556	major capsid protein VP54;VP54	476	PRJNA883825	freshwater metagenome
SRR19974247	k141_21189	Tombusviridae	vHMM_18646	94.9667	14.9	6.37361	RNA polymerase;replicase;RDRP	488	PRJNA855531	sandflies
SRR19974245	k141_109703	Bidnaviridae	vHMM_8313	94.8045	10.6	8.94382	ACD68163.1;BAA85362.1;AKU37609.1;YP_007714631.1	2515	PRJNA855531	sandflies
SRR21705853	k141_28605	Lavidaviridae	vHMM_8610	94.2796	10.1	9.33462	V13;primase;DNA replication	1245	PRJNA883825	freshwater metagenome
SRR19974246	k141_132695	Bidnaviridae	vHMM_8313	94.2629	10.6	8.89273	ACD68163.1;BAA85362.1;AKU37609.1;YP_007714631.1	819	PRJNA855531	sandflies
SRR21705852	k141_111768	Phycodnaviridae	vHMM_18355	94.1001	13.2	7.12879	major capsid protein VP54;VP54	906	PRJNA883825	freshwater metagenome
SRR21705853	k141_90505	Phycodnaviridae	vHMM_18355	93.8462	13.2	7.10956	major capsid protein VP54;VP54	413	PRJNA883825	freshwater metagenome
SRR19974249	k141_34666	Reoviridae	vHMM_18473	93.5681	10.4	8.99693	RNA polymerase;RDRP	577	PRJNA855531	sandflies
SRR19974247	k141_150421	Chuviridae	vHMM_8373	93.5441	11.1	8.42739	glycoprotein	416	PRJNA855531	sandflies
SRR21705853	k141_176546	Podoviridae	vHMM_21386	93.4444	13.3	7.02589	DNA primase	2255	PRJNA883825	freshwater metagenome
SRR14877737	k141_695236	Podoviridae	vHMM_21376	93.293	14.3	6.52399	DNA polymerase	668	PRJNA739041	rhizophere bulk soil
SRR19974247	k141_52801	Tombusviridae	vHMM_18646	93.2616	14.9	6.25916	RNA polymerase;replicase;RDRP	842	PRJNA855531	sandflies
SRR19993376	k141_45336	Orthomyxoviridae	vHMM_18135	93.1662	8.3	11.2248	polymerase PB1;PB1	469	PRJNA855979	sandflies
SRR19974249	k141_89696	Xinmoviridae	vHMM_18707	93.1442	13.7	6.79884	glycoprotein	419	PRJNA855531	sandflies
SRR19974249	k141_144949	Xinmoviridae	vHMM_18707	92.9288	13.7	6.78312	glycoprotein	340	PRJNA855531	sandflies
SRR19974247	k141_90951	Phenuiviridae	vHMM_18319	92.8882	11.7	7.93916	RNA polymerase;L protein;RDRP	677	PRJNA855531	sandflies
SRR19974247	k141_28212	Microviridae	vHMM_21271	92.6977	11.9	7.78972	VP1;major capsid protein	598	PRJNA855531	sandflies
SRR21705853	k141_225518	Phycodnaviridae	vHMM_18355	92.2206	13.2	6.98641	major capsid protein VP54;VP54	339	PRJNA883825	freshwater metagenome
SRR19974249	k141_35261	Xinmoviridae	vHMM_18707	91.9762	13.7	6.71359	glycoprotein	377	PRJNA855531	sandflies
SRR19974248	k141_114032	Microviridae	vHMM_21271	91.5212	11.9	7.69086	VP1;major capsid protein	347	PRJNA855531	sandflies
SRR21705852	k141_350632	Asfarviridae	vHMM_8264	91.4609	11.4	8.02289	major capsid	392	PRJNA883825	freshwater metagenome
SRR21705852	k141_366375	Podoviridae	vHMM_21386	91.4064	13.3	6.87266	DNA primase	1061	PRJNA883825	freshwater metagenome
SRR21705852	k141_29815	Phycodnaviridae	vHMM_18355	91.2836	13.2	6.91542	major capsid protein VP54;VP54	383	PRJNA883825	freshwater metagenome
SRR19974245	k141_66079	Orthomyxoviridae	vHMM_18142	90.8377	9.2	9.87366	polymerase PB2;PB2	563	PRJNA855531	sandflies
SRR19974245	k141_64124	Bromoviridae	vHMM_8343	90.8155	15.4	5.89711	replicase;1a;replication	486	PRJNA855531	sandflies
SRR14877738	k141_502815	Mimiviridae	vHMM_18060	90.6585	9.5	9.543	capsid 3;capsid protein 3	327	PRJNA739041	rhizophere bulk soil
SRR19993376	k141_17536	Tombusviridae	vHMM_18646	90.3133	14.9	6.06129	RNA polymerase;replicase;RDRP	455	PRJNA855979	sandflies
SRR14877741	k141_469922	Podoviridae	vHMM_21376	90.2596	14.3	6.31186	DNA polymerase	4251	PRJNA739041	rhizophere bulk soil
SRR19974249	k141_75604	Microviridae	vHMM_21271	90.0998	11.9	7.57141	VP1;major capsid protein	595	PRJNA855531	sandflies
SRR19974249	k141_58036	Tombusviridae	vHMM_18646	90.094	14.9	6.04657	RNA polymerase;replicase;RDRP	364	PRJNA855531	sandflies
SRR21705852	k141_398330	Phycodnaviridae	vHMM_18355	89.8386	13.2	6.80596	major capsid protein VP54;VP54	399	PRJNA883825	freshwater metagenome
SRR19974246	k141_6642	Bromoviridae	vHMM_8343	89.811	15.4	5.83188	replicase;1a;replication	468	PRJNA855531	sandflies
SRR14877743	k141_596589	Bidnaviridae	vHMM_8313	89.392	10.6	8.43321	ACD68163.1;BAA85362.1;AKU37609.1;YP_007714631.1	1330	PRJNA739041	rhizophere bulk soil
SRR21705852	k141_312611	Phycodnaviridae	vHMM_18355	89.348	13.2	6.76879	major capsid protein VP54;VP54	532	PRJNA883825	freshwater metagenome
SRR19974249	k141_82984	Tombusviridae	vHMM_18646	89.3102	14.9	5.99397	RNA polymerase;replicase;RDRP	341	PRJNA855531	sandflies
SRR19974244	k141_104848	Xinmoviridae	vHMM_18708	89.1643	13.4	6.65405	nucleoprotein	861	PRJNA855531	sandflies
SRR21705852	k141_204323	Phycodnaviridae	vHMM_18355	89.0062	13.2	6.74289	major capsid protein VP54;VP54	313	PRJNA883825	freshwater metagenome
SRR21705852	k141_66170	Phycodnaviridae	vHMM_18355	88.711	13.2	6.72053	major capsid protein VP54;VP54	367	PRJNA883825	freshwater metagenome
SRR21705853	k141_160934	Asfarviridae	vHMM_8260	88.6657	16.1	5.50719	G1340L;pG1340L	816	PRJNA883825	freshwater metagenome
SRR14877737	k141_614520	Podoviridae	vHMM_21376	88.5851	14.3	6.19476	DNA polymerase	3031	PRJNA739041	rhizophere bulk soil
SRR14877736	k141_536655	Ascoviridae	vHMM_8255	88.2854	11.7	7.54576	major capsid	3137	PRJNA739041	rhizophere bulk soil
SRR19974245	k141_43634	Qinviridae	vHMM_18466	88.2535	15	5.88356	RNA polymerase;RDRP	427	PRJNA855531	sandflies
SRR21705853	k141_284393	Phycodnaviridae	vHMM_18355	88.2408	13.2	6.68491	major capsid protein VP54;VP54	484	PRJNA883825	freshwater metagenome
SRR21705853	k141_10341	Asfarviridae	vHMM_8260	88.2158	16.1	5.47924	G1340L;pG1340L	440	PRJNA883825	freshwater metagenome
SRR19974244	k141_6785	Xinmoviridae	vHMM_18708	88.0629	13.4	6.57186	nucleoprotein	1684	PRJNA855531	sandflies
SRR19974247	k141_20223	Microviridae	vHMM_21271	87.7259	11.9	7.37192	VP1;major capsid protein	642	PRJNA855531	sandflies
SRR19974245	k141_5073	Dicistroviridae	vHMM_8401	87.7064	17.1	5.12903	nonstructural;non-structural;ORF1;replicase	1962	PRJNA855531	sandflies
SRR19974246	k141_49188	Iflaviridae	vHMM_8593	87.6633	15.5	5.6557	polyprotein	537	PRJNA855531	sandflies
SRR21705853	k141_151318	Podoviridae	vHMM_21386	87.4319	13.3	6.57382	DNA primase	364	PRJNA883825	freshwater metagenome
SRR21705853	k141_363137	Phycodnaviridae	vHMM_18355	87.3847	13.2	6.62005	major capsid protein VP54;VP54	483	PRJNA883825	freshwater metagenome
SRR19974245	k141_149272	Xinmoviridae	vHMM_18708	87.3775	13.4	6.52071	nucleoprotein	1399	PRJNA855531	sandflies
SRR19974245	k141_678	Reoviridae	vHMM_18473	87.2794	10.4	8.39225	RNA polymerase;RDRP	4332	PRJNA855531	sandflies
SRR19974246	k141_41470	Bidnaviridae	vHMM_8313	87.1348	10.6	8.22027	ACD68163.1;BAA85362.1;AKU37609.1;YP_007714631.1	665	PRJNA855531	sandflies
SRR19974246	k141_43292	Tombusviridae	vHMM_18646	86.4332	14.9	5.80088	RNA polymerase;replicase;RDRP	381	PRJNA855531	sandflies
SRR19974248	k141_12470	Tombusviridae	vHMM_18646	86.3493	14.9	5.79525	RNA polymerase;replicase;RDRP	390	PRJNA855531	sandflies
SRR21705853	k141_233503	Phycodnaviridae	vHMM_18355	86.2325	13.2	6.53276	major capsid protein VP54;VP54	326	PRJNA883825	freshwater metagenome
SRR19974248	k141_14927	Tombusviridae	vHMM_18646	86.206	14.9	5.78564	RNA polymerase;replicase;RDRP	422	PRJNA855531	sandflies
SRR19974247	k141_27861	Microviridae	vHMM_21271	86.2002	11.9	7.24371	VP1;major capsid protein	340	PRJNA855531	sandflies
SRR19974249	k141_121999	Microviridae	vHMM_21276	86.0176	13.9	6.18831	VP4;replication initiation protein	350	PRJNA855531	sandflies
SRR21705853	k141_275347	Phycodnaviridae	vHMM_18355	85.9632	13.2	6.51237	major capsid protein VP54;VP54	317	PRJNA883825	freshwater metagenome
SRR21705852	k141_57833	Phycodnaviridae	vHMM_18355	85.6223	13.2	6.48654	major capsid protein VP54;VP54	1360	PRJNA883825	freshwater metagenome
SRR14877739	k141_356192	Phycodnaviridae	vHMM_18355	85.5691	13.2	6.48251	major capsid protein VP54;VP54	399	PRJNA739041	rhizophere bulk soil
SRR19974245	k141_10242	Iflaviridae	vHMM_8593	85.3468	15.5	5.50624	polyprotein	318	PRJNA855531	sandflies
SRR21705852	k141_109111	Phycodnaviridae	vHMM_18355	85.3391	13.2	6.46509	major capsid protein VP54;VP54	464	PRJNA883825	freshwater metagenome
SRR21705852	k141_225322	Podoviridae	vHMM_21386	85.2568	13.3	6.41028	DNA primase	2159	PRJNA883825	freshwater metagenome
SRR19974244	k141_13304	Chuviridae	vHMM_8374	85.1806	12.5	6.81444	nucleoprotein	921	PRJNA855531	sandflies
SRR19974248	k141_108877	Tombusviridae	vHMM_18646	85.1018	14.9	5.71153	RNA polymerase;replicase;RDRP	356	PRJNA855531	sandflies
SRR21705852	k141_18002	Bidnaviridae	vHMM_8313	85.0544	10.6	8.024	ACD68163.1;BAA85362.1;AKU37609.1;YP_007714631.1	1293	PRJNA883825	freshwater metagenome
SRR21705851	k141_25310	Bidnaviridae	vHMM_8313	84.9658	10.6	8.01564	ACD68163.1;BAA85362.1;AKU37609.1;YP_007714631.1	1348	PRJNA883825	freshwater metagenome
SRR19974249	k141_178191	Tombusviridae	vHMM_18646	84.8743	14.9	5.69626	RNA polymerase;replicase;RDRP	381	PRJNA855531	sandflies
SRR19974248	k141_112117	Kitaviridae	vHMM_8609	84.7829	16.8	5.0466	replicase;polymerase;RDRP	359	PRJNA855531	sandflies
SRR19974246	k141_14675	Iflaviridae	vHMM_8593	84.74	15.5	5.46709	polyprotein	389	PRJNA855531	sandflies
SRR21705852	k141_106989	Phycodnaviridae	vHMM_18355	84.6735	13.2	6.41466	major capsid protein VP54;VP54	307	PRJNA883825	freshwater metagenome
SRR19993377	k141_32713	Virgaviridae	vHMM_18698	84.5594	15.6	5.42048	coat;capsid	1046	PRJNA855979	sandflies
SRR19974244	k141_5449	Nodaviridae	vHMM_18102	84.16	11.6	7.25517	capsid;alpha;coat	518	PRJNA855531	sandflies
SRR21705853	k141_156304	Phycodnaviridae	vHMM_18355	84.0503	13.2	6.36744	major capsid protein VP54;VP54	406	PRJNA883825	freshwater metagenome
SRR19974246	k141_15027	Tombusviridae	vHMM_18646	83.6981	14.9	5.61732	RNA polymerase;replicase;RDRP	369	PRJNA855531	sandflies
SRR19974245	k141_60901	Bidnaviridae	vHMM_8313	83.4304	10.6	7.87079	ACD68163.1;BAA85362.1;AKU37609.1;YP_007714631.1	1476	PRJNA855531	sandflies
SRR21705853	k141_170983	Phycodnaviridae	vHMM_18355	82.9633	13.2	6.2851	major capsid protein VP54;VP54	1310	PRJNA883825	freshwater metagenome
SRR19974244	k141_92571	Alphasatellitidae	vHMM_8189	82.9413	14	5.92438	replication;Rep protein	547	PRJNA855531	sandflies
SRR21705853	k141_280479	Phycodnaviridae	vHMM_18355	82.6816	13.2	6.26376	major capsid protein VP54;VP54	308	PRJNA883825	freshwater metagenome
SRR14877743	k141_483842	Phycodnaviridae	vHMM_18355	82.5584	13.2	6.25442	major capsid protein VP54;VP54	357	PRJNA739041	rhizophere bulk soil
SRR19974246	k141_109008	Partitiviridae	vHMM_18262	82.2779	11.6	7.09293	RNA polymerase;RDRP;RNA-dependent RNA polymerase	812	PRJNA855531	sandflies
SRR21705852	k141_117145	Podoviridae	vHMM_21386	82.234	13.3	6.183	DNA primase	661	PRJNA883825	freshwater metagenome
SRR19974244	k141_41001	Bromoviridae	vHMM_8343	82.2281	15.4	5.33949	replicase;1a;replication	554	PRJNA855531	sandflies
SRR19974247	k141_35057	Microviridae	vHMM_21271	81.9584	11.9	6.88726	VP1;major capsid protein	426	PRJNA855531	sandflies
SRR21705853	k141_143385	Asfarviridae	vHMM_8265	81.9107	8	10.2388	polyprotein;pp220;220	629	PRJNA883825	freshwater metagenome
SRR19974246	k141_34866	Bidnaviridae	vHMM_8313	81.908	10.6	7.72717	ACD68163.1;BAA85362.1;AKU37609.1;YP_007714631.1	1174	PRJNA855531	sandflies
SRR19974249	k141_150406	Alphasatellitidae	vHMM_8189	81.7615	14	5.8401	replication;Rep protein	1144	PRJNA855531	sandflies
SRR21705849	k141_14151	Leviviridae	vHMM_21254	81.5355	9.5	8.58268	RDRP;RNA-directed RNA polymerase;RNA-dependent RNA polymerase	339	PRJNA883825	freshwater metagenome
SRR21705853	k141_238358	Bidnaviridae	vHMM_8313	81.4885	10.6	7.6876	ACD68163.1;BAA85362.1;AKU37609.1;YP_007714631.1	1634	PRJNA883825	freshwater metagenome
SRR19974246	k141_187093	Bromoviridae	vHMM_8343	81.4053	15.4	5.28606	replicase;1a;replication	354	PRJNA855531	sandflies
SRR19974246	k141_73763	Nyamiviridae	vHMM_18109	81.4001	10.9	7.4679	RNA-dependent RNA polymerase;L protein;RDRP	484	PRJNA855531	sandflies
SRR14877737	k141_506042	Herelleviridae	vHMM_21202	80.7342	12.8	6.30736	tail sheath protein	717	PRJNA739041	rhizophere bulk soil
SRR21705853	k141_79084	Phycodnaviridae	vHMM_18355	80.6401	13.2	6.1091	major capsid protein VP54;VP54	388	PRJNA883825	freshwater metagenome
SRR14877743	k141_298132	Podoviridae	vHMM_21386	80.6257	13.3	6.06208	DNA primase	787	PRJNA739041	rhizophere bulk soil
SRR21705852	k141_323924	Phycodnaviridae	vHMM_18355	80.3099	13.2	6.08409	major capsid protein VP54;VP54	855	PRJNA883825	freshwater metagenome
SRR14877739	k141_246507	Phycodnaviridae	vHMM_18355	80.1231	13.2	6.06993	major capsid protein VP54;VP54	442	PRJNA739041	rhizophere bulk soil
SRR21705852	k141_97857	Phycodnaviridae	vHMM_18355	79.6877	13.2	6.03695	major capsid protein VP54;VP54	314	PRJNA883825	freshwater metagenome
SRR19974245	k141_28227	Bidnaviridae	vHMM_8313	79.6188	10.6	7.51121	ACD68163.1;BAA85362.1;AKU37609.1;YP_007714631.1	762	PRJNA855531	sandflies
SRR14877737	k141_379552	Ascoviridae	vHMM_8255	79.2487	11.7	6.77339	major capsid	1373	PRJNA739041	rhizophere bulk soil
SRR19974245	k141_33310	Bidnaviridae	vHMM_8313	79.2359	10.6	7.47509	ACD68163.1;BAA85362.1;AKU37609.1;YP_007714631.1	816	PRJNA855531	sandflies
SRR19974245	k141_110188	Bromoviridae	vHMM_8343	79.1518	15.4	5.13973	replicase;1a;replication	343	PRJNA855531	sandflies
SRR19974245	k141_194187	Xinmoviridae	vHMM_18707	78.984	13.7	5.76526	glycoprotein	398	PRJNA855531	sandflies
SRR21705853	k141_31595	Lavidaviridae	vHMM_8610	78.8033	10.1	7.80231	V13;primase;DNA replication	409	PRJNA883825	freshwater metagenome
SRR19974245	k141_81568	Iflaviridae	vHMM_8593	78.7901	15.5	5.08323	polyprotein	412	PRJNA855531	sandflies
SRR21705852	k141_381936	Phycodnaviridae	vHMM_18355	78.2924	13.2	5.93124	major capsid protein VP54;VP54	377	PRJNA883825	freshwater metagenome
SRR19974247	k141_80733	Orthomyxoviridae	vHMM_18135	78.218	8.3	9.42385	polymerase PB1;PB1	417	PRJNA855531	sandflies
SRR21705852	k141_264783	Bidnaviridae	vHMM_8313	78.173	10.6	7.37481	ACD68163.1;BAA85362.1;AKU37609.1;YP_007714631.1	1365	PRJNA883825	freshwater metagenome
SRR19974249	k141_82571	Chuviridae	vHMM_8374	78.1529	12.5	6.25223	nucleoprotein	975	PRJNA855531	sandflies
SRR19974245	k141_81269	Totiviridae	vHMM_18678	77.7046	11	7.06406	RNA polymerase;RDRP	724	PRJNA855531	sandflies
SRR19993376	k141_36890	Tombusviridae	vHMM_18646	77.5901	14.9	5.20739	RNA polymerase;replicase;RDRP	397	PRJNA855979	sandflies
SRR19974246	k141_136462	Tombusviridae	vHMM_18646	77.5583	14.9	5.20525	RNA polymerase;replicase;RDRP	336	PRJNA855531	sandflies
SRR21705853	k141_231850	Asfarviridae	vHMM_8262	77.3297	6.5	11.8969	cysteine;S273R;pS273R	941	PRJNA883825	freshwater metagenome
SRR19974245	k141_97936	Microviridae	vHMM_21276	76.5776	13.9	5.50918	VP4;replication initiation protein	318	PRJNA855531	sandflies
SRR14877743	k141_119577	Microviridae	vHMM_21276	76.4585	13.9	5.50061	VP4;replication initiation protein	323	PRJNA739041	rhizophere bulk soil
SRR14877737	k141_184043	Herelleviridae	vHMM_21202	76.4389	12.8	5.97179	tail sheath protein	701	PRJNA739041	rhizophere bulk soil
SRR21705851	k141_18248	Bidnaviridae	vHMM_8313	76.4223	10.6	7.20965	ACD68163.1;BAA85362.1;AKU37609.1;YP_007714631.1	570	PRJNA883825	freshwater metagenome
SRR19974249	k141_74438	Tombusviridae	vHMM_18646	76.3416	14.9	5.1236	RNA polymerase;replicase;RDRP	408	PRJNA855531	sandflies
SRR14877739	k141_410411	Phycodnaviridae	vHMM_18355	76.2284	13.2	5.77488	major capsid protein VP54;VP54	316	PRJNA739041	rhizophere bulk soil
SRR21705853	k141_11162	Phycodnaviridae	vHMM_18355	76.1926	13.2	5.77217	major capsid protein VP54;VP54	539	PRJNA883825	freshwater metagenome
SRR21705853	k141_324388	Phycodnaviridae	vHMM_18355	75.8527	13.2	5.74642	major capsid protein VP54;VP54	348	PRJNA883825	freshwater metagenome
SRR14877743	k141_257244	Bidnaviridae	vHMM_8313	75.8081	10.6	7.15171	ACD68163.1;BAA85362.1;AKU37609.1;YP_007714631.1	1132	PRJNA739041	rhizophere bulk soil
SRR14877738	k141_340314	Phycodnaviridae	vHMM_18355	75.6694	13.2	5.73253	major capsid protein VP54;VP54	319	PRJNA739041	rhizophere bulk soil
SRR21705851	k141_7423	Lavidaviridae	vHMM_8610	75.5542	10.1	7.48061	V13;primase;DNA replication	306	PRJNA883825	freshwater metagenome
SRR21705853	k141_328363	Lavidaviridae	vHMM_8610	75.5446	10.1	7.47967	V13;primase;DNA replication	3807	PRJNA883825	freshwater metagenome
SRR19974246	k141_61073	Chrysoviridae	vHMM_8371	75.4784	13.7	5.50937	RNA polymerase;RDRP	9311	PRJNA855531	sandflies
SRR19974246	k141_5521	Chuviridae	vHMM_8373	75.3409	11.1	6.78747	glycoprotein	320	PRJNA855531	sandflies
SRR14877743	k141_809550	Podoviridae	vHMM_21386	75.3148	13.3	5.66276	DNA primase	31260	PRJNA739041	rhizophere bulk soil
SRR19974249	k141_108849	Microviridae	vHMM_21271	75.0303	11.9	6.30507	VP1;major capsid protein	307	PRJNA855531	sandflies
SRR21705853	k141_9965	Phycodnaviridae	vHMM_18355	74.6561	13.2	5.65577	major capsid protein VP54;VP54	320	PRJNA883825	freshwater metagenome
SRR21705853	k141_214372	Bidnaviridae	vHMM_8313	74.5879	10.6	7.0366	ACD68163.1;BAA85362.1;AKU37609.1;YP_007714631.1	3344	PRJNA883825	freshwater metagenome
SRR19974244	k141_81261	Tombusviridae	vHMM_18646	74.5104	14.9	5.0007	RNA polymerase;replicase;RDRP	388	PRJNA855531	sandflies
SRR21705852	k141_290156	Bidnaviridae	vHMM_8313	74.3419	10.6	7.01338	ACD68163.1;BAA85362.1;AKU37609.1;YP_007714631.1	927	PRJNA883825	freshwater metagenome
SRR21705850	k141_183040	Phycodnaviridae	vHMM_18355	74.3297	13.2	5.63104	major capsid protein VP54;VP54	474	PRJNA883825	freshwater metagenome
SRR19974249	k141_67394	Reoviridae	vHMM_18473	74.1285	10.4	7.12774	RNA polymerase;RDRP	406	PRJNA855531	sandflies
SRR21705853	k141_71444	Phycodnaviridae	vHMM_18355	74.0524	13.2	5.61003	major capsid protein VP54;VP54	356	PRJNA883825	freshwater metagenome
SRR19974247	k141_97933	Nyamiviridae	vHMM_18109	73.9871	10.9	6.7878	RNA-dependent RNA polymerase;L protein;RDRP	500	PRJNA855531	sandflies
SRR21705853	k141_102623	Podoviridae	vHMM_21395	73.9059	14.2	5.20464	tail fiber protein	469	PRJNA883825	freshwater metagenome
SRR21705852	k141_136938	Lavidaviridae	vHMM_8610	73.7234	10.1	7.29935	V13;primase;DNA replication	2207	PRJNA883825	freshwater metagenome
SRR21705852	k141_85403	Podoviridae	vHMM_21386	73.69	13.3	5.5406	DNA primase	342	PRJNA883825	freshwater metagenome
SRR21705853	k141_201839	Bidnaviridae	vHMM_8313	73.5482	10.6	6.93851	ACD68163.1;BAA85362.1;AKU37609.1;YP_007714631.1	2271	PRJNA883825	freshwater metagenome
SRR19974247	k141_20152	Phenuiviridae	vHMM_18319	73.291	11.7	6.26419	RNA polymerase;L protein;RDRP	408	PRJNA855531	sandflies
SRR14877741	k141_860275	Podoviridae	vHMM_21386	73.1467	13.3	5.49975	DNA primase	573	PRJNA739041	rhizophere bulk soil
SRR14877736	k141_5759	Lavidaviridae	vHMM_8610	73.0449	10.1	7.23217	V13;primase;DNA replication	427	PRJNA739041	rhizophere bulk soil
SRR21705853	k141_60375	Bidnaviridae	vHMM_8313	72.5123	10.6	6.84079	ACD68163.1;BAA85362.1;AKU37609.1;YP_007714631.1	1160	PRJNA883825	freshwater metagenome
SRR19974249	k141_59007	Microviridae	vHMM_21276	71.9983	13.9	5.17973	VP4;replication initiation protein	435	PRJNA855531	sandflies
SRR21705852	k141_11744	Lavidaviridae	vHMM_8610	71.8741	10.1	7.11625	V13;primase;DNA replication	326	PRJNA883825	freshwater metagenome
SRR21705852	k141_272129	Phycodnaviridae	vHMM_18355	71.7108	13.2	5.43264	major capsid protein VP54;VP54	351	PRJNA883825	freshwater metagenome
SRR21705852	k141_350803	Podoviridae	vHMM_21395	71.511	14.2	5.03598	tail fiber protein	3985	PRJNA883825	freshwater metagenome
SRR21705853	k141_14430	Podoviridae	vHMM_21386	70.7908	13.3	5.32262	DNA primase	413	PRJNA883825	freshwater metagenome
SRR21705849	k141_364477	Phycodnaviridae	vHMM_18355	70.7744	13.2	5.3617	major capsid protein VP54;VP54	304	PRJNA883825	freshwater metagenome
SRR21705853	k141_185472	Lavidaviridae	vHMM_8610	70.5768	10.1	6.9878	V13;primase;DNA replication	535	PRJNA883825	freshwater metagenome
SRR14877738	k141_40430	Ascoviridae	vHMM_8255	70.3248	11.7	6.01066	major capsid	366	PRJNA739041	rhizophere bulk soil
SRR21705853	k141_94545	Phycodnaviridae	vHMM_18355	69.9533	13.2	5.29949	major capsid protein VP54;VP54	686	PRJNA883825	freshwater metagenome
SRR19974246	k141_37737	Bidnaviridae	vHMM_8313	69.9163	10.6	6.59587	ACD68163.1;BAA85362.1;AKU37609.1;YP_007714631.1	649	PRJNA855531	sandflies
SRR19974247	k141_156772	Tombusviridae	vHMM_18659	69.7897	11.5	6.06867	capsid;coat	384	PRJNA855531	sandflies
SRR19974247	k141_6433	Phenuiviridae	vHMM_18319	69.5362	11.7	5.94326	RNA polymerase;L protein;RDRP	631	PRJNA855531	sandflies
SRR21705852	k141_29097	Phycodnaviridae	vHMM_18355	69.4608	13.2	5.26218	major capsid protein VP54;VP54	328	PRJNA883825	freshwater metagenome
SRR21705852	k141_31034	Phycodnaviridae	vHMM_18355	69.1174	13.2	5.23616	major capsid protein VP54;VP54	318	PRJNA883825	freshwater metagenome
SRR19974248	k141_12895	Xinmoviridae	vHMM_18707	69.111	13.7	5.0446	glycoprotein	680	PRJNA855531	sandflies
SRR21705851	k141_10519	Bidnaviridae	vHMM_8313	68.6431	10.6	6.47577	ACD68163.1;BAA85362.1;AKU37609.1;YP_007714631.1	882	PRJNA883825	freshwater metagenome
SRR19974249	k141_154450	Microviridae	vHMM_21271	68.1902	11.9	5.73027	VP1;major capsid protein	304	PRJNA855531	sandflies
SRR19974246	k141_183988	Bidnaviridae	vHMM_8313	68.1652	10.6	6.43068	ACD68163.1;BAA85362.1;AKU37609.1;YP_007714631.1	607	PRJNA855531	sandflies
SRR21705853	k141_349410	Asfarviridae	vHMM_8264	67.7664	11.4	5.94442	major capsid	634	PRJNA883825	freshwater metagenome
SRR21705852	k141_296073	Asfarviridae	vHMM_8264	67.7169	11.4	5.94008	major capsid	503	PRJNA883825	freshwater metagenome
SRR14877739	k141_89102	Phycodnaviridae	vHMM_18355	67.6288	13.2	5.12339	major capsid protein VP54;VP54	338	PRJNA739041	rhizophere bulk soil
SRR19974246	k141_140718	Bidnaviridae	vHMM_8313	67.4045	10.6	6.35891	ACD68163.1;BAA85362.1;AKU37609.1;YP_007714631.1	731	PRJNA855531	sandflies
SRR19974247	k141_24458	Partitiviridae	vHMM_18262	67.2665	11.6	5.79884	RNA polymerase;RDRP;RNA-dependent RNA polymerase	368	PRJNA855531	sandflies
SRR19974244	k141_104805	Chuviridae	vHMM_8373	67.1564	11.1	6.05012	glycoprotein	312	PRJNA855531	sandflies
SRR19974245	k141_121372	Partitiviridae	vHMM_18262	67.0448	11.6	5.77972	RNA polymerase;RDRP;RNA-dependent RNA polymerase	1154	PRJNA855531	sandflies
SRR19993376	k141_62029	Chuviridae	vHMM_8374	67.0209	12.5	5.36167	nucleoprotein	373	PRJNA855979	sandflies
SRR19993377	k141_39997	Xinmoviridae	vHMM_18708	67.0005	13.4	5.00003	nucleoprotein	796	PRJNA855979	sandflies
SRR21705853	k141_169131	Phycodnaviridae	vHMM_18355	66.8873	13.2	5.06722	major capsid protein VP54;VP54	383	PRJNA883825	freshwater metagenome
SRR19974245	k141_94179	Nodaviridae	vHMM_18102	66.6285	11.6	5.74383	capsid;alpha;coat	494	PRJNA855531	sandflies
SRR21705853	k141_274999	Ascoviridae	vHMM_8255	66.5366	11.7	5.68689	major capsid	372	PRJNA883825	freshwater metagenome
SRR19974248	k141_21186	Orthomyxoviridae	vHMM_18135	66.2957	8.3	7.98743	polymerase PB1;PB1	349	PRJNA855531	sandflies
SRR19993377	k141_24788	Partitiviridae	vHMM_18262	66.2899	11.6	5.71465	RNA polymerase;RDRP;RNA-dependent RNA polymerase	694	PRJNA855979	sandflies
SRR19974245	k141_144609	Bidnaviridae	vHMM_8313	65.9723	10.6	6.22381	ACD68163.1;BAA85362.1;AKU37609.1;YP_007714631.1	637	PRJNA855531	sandflies
SRR14877738	k141_291403	Ascoviridae	vHMM_8255	65.9294	11.7	5.63499	major capsid	1587	PRJNA739041	rhizophere bulk soil
SRR19993376	k141_51636	Partitiviridae	vHMM_18262	65.7251	11.6	5.66595	RNA polymerase;RDRP;RNA-dependent RNA polymerase	758	PRJNA855979	sandflies
SRR21705853	k141_263758	Lavidaviridae	vHMM_8610	65.31	10.1	6.46634	V13;primase;DNA replication	752	PRJNA883825	freshwater metagenome
SRR19974245	k141_160722	Phasmaviridae	vHMM_18309	65.3087	12.3	5.30965	glycoprotein;envelope;precursor;M protein	312	PRJNA855531	sandflies
SRR19993376	k141_59449	Partitiviridae	vHMM_18262	65.1804	11.6	5.619	RNA polymerase;RDRP;RNA-dependent RNA polymerase	654	PRJNA855979	sandflies
SRR19974245	k141_129768	Bidnaviridae	vHMM_8313	64.9207	10.6	6.12459	ACD68163.1;BAA85362.1;AKU37609.1;YP_007714631.1	741	PRJNA855531	sandflies
SRR19974246	k141_100136	Orthomyxoviridae	vHMM_18142	64.8411	9.2	7.04795	polymerase PB2;PB2	303	PRJNA855531	sandflies
SRR19974249	k141_95317	Permutotetraviridae	vHMM_18301	64.738	10.7	6.05028	RNA polymerase;RDRP;replicase	424	PRJNA855531	sandflies
SRR21705853	k141_359390	Lavidaviridae	vHMM_8610	64.6322	10.1	6.39923	V13;primase;DNA replication	394	PRJNA883825	freshwater metagenome
SRR19974246	k141_153827	Bidnaviridae	vHMM_8313	64.5209	10.6	6.08688	ACD68163.1;BAA85362.1;AKU37609.1;YP_007714631.1	733	PRJNA855531	sandflies
SRR19974246	k141_44152	Microviridae	vHMM_21271	64.2344	11.9	5.39785	VP1;major capsid protein	315	PRJNA855531	sandflies
SRR19974246	k141_51371	Nyamiviridae	vHMM_18109	64.066	10.9	5.87761	RNA-dependent RNA polymerase;L protein;RDRP	550	PRJNA855531	sandflies
SRR21705852	k141_66127	Lavidaviridae	vHMM_8610	63.8814	10.1	6.3249	V13;primase;DNA replication	2044	PRJNA883825	freshwater metagenome
SRR19974248	k141_9612	Phenuiviridae	vHMM_18341	63.6696	12.4	5.13464	nucleocapsid;nucleoprotein;N protein	1583	PRJNA855531	sandflies
SRR19974245	k141_118814	Partitiviridae	vHMM_18262	63.6446	11.6	5.4866	RNA polymerase;RDRP;RNA-dependent RNA polymerase	372	PRJNA855531	sandflies
SRR19974246	k141_72152	Bidnaviridae	vHMM_8313	63.2657	10.6	5.96847	ACD68163.1;BAA85362.1;AKU37609.1;YP_007714631.1	720	PRJNA855531	sandflies
SRR21705852	k141_270269	Ascoviridae	vHMM_8255	63.1633	11.7	5.39857	major capsid	1092	PRJNA883825	freshwater metagenome
SRR19974246	k141_164572	Bidnaviridae	vHMM_8313	62.9898	10.6	5.94243	ACD68163.1;BAA85362.1;AKU37609.1;YP_007714631.1	644	PRJNA855531	sandflies
SRR21705853	k141_216485	Lavidaviridae	vHMM_8610	62.921	10.1	6.2298	V13;primase;DNA replication	986	PRJNA883825	freshwater metagenome
SRR19974246	k141_171886	Bidnaviridae	vHMM_8313	62.8787	10.6	5.93196	ACD68163.1;BAA85362.1;AKU37609.1;YP_007714631.1	666	PRJNA855531	sandflies
SRR19974249	k141_126594	Reoviridae	vHMM_18473	62.8445	10.4	6.04274	RNA polymerase;RDRP	311	PRJNA855531	sandflies
SRR21705853	k141_165938	Bidnaviridae	vHMM_8313	62.6978	10.6	5.91488	ACD68163.1;BAA85362.1;AKU37609.1;YP_007714631.1	700	PRJNA883825	freshwater metagenome
SRR21705852	k141_28009	Bidnaviridae	vHMM_8313	62.6795	10.6	5.91316	ACD68163.1;BAA85362.1;AKU37609.1;YP_007714631.1	551	PRJNA883825	freshwater metagenome
SRR19974245	k141_124556	Chuviridae	vHMM_8373	62.1494	11.1	5.59905	glycoprotein	306	PRJNA855531	sandflies
SRR14877739	k141_217594	Mimiviridae	vHMM_18060	62.1322	9.5	6.54023	capsid 3;capsid protein 3	395	PRJNA739041	rhizophere bulk soil
SRR21705853	k141_11354	Lavidaviridae	vHMM_8610	61.9064	10.1	6.12935	V13;primase;DNA replication	1163	PRJNA883825	freshwater metagenome
SRR19974245	k141_111307	Nodaviridae	vHMM_18099	61.8188	10.7	5.77746	RNA polymerase;RDRP	310	PRJNA855531	sandflies
SRR19974247	k141_106274	Partitiviridae	vHMM_18262	61.748	11.6	5.32311	RNA polymerase;RDRP;RNA-dependent RNA polymerase	439	PRJNA855531	sandflies
SRR19974247	k141_97342	Totiviridae	vHMM_18678	61.6594	11	5.6054	RNA polymerase;RDRP	1099	PRJNA855531	sandflies
SRR21705852	k141_78721	Lavidaviridae	vHMM_8610	61.6159	10.1	6.10059	V13;primase;DNA replication	2998	PRJNA883825	freshwater metagenome
SRR19974248	k141_13072	Microviridae	vHMM_21271	61.4049	11.9	5.16007	VP1;major capsid protein	396	PRJNA855531	sandflies
SRR19993377	k141_18284	Nodaviridae	vHMM_18099	61.3572	10.7	5.73432	RNA polymerase;RDRP	4409	PRJNA855979	sandflies
SRR19974245	k141_163596	Partitiviridae	vHMM_18262	61.2032	11.6	5.27614	RNA polymerase;RDRP;RNA-dependent RNA polymerase	622	PRJNA855531	sandflies
SRR21705852	k141_369324	Lavidaviridae	vHMM_8610	61.1974	10.1	6.05915	V13;primase;DNA replication	335	PRJNA883825	freshwater metagenome
SRR21705853	k141_298677	Bidnaviridae	vHMM_8313	61.197	10.6	5.7733	ACD68163.1;BAA85362.1;AKU37609.1;YP_007714631.1	566	PRJNA883825	freshwater metagenome
SRR19974245	k141_189697	Totiviridae	vHMM_18678	61.0185	11	5.54714	RNA polymerase;RDRP	6984	PRJNA855531	sandflies
SRR14877738	k141_187130	Bidnaviridae	vHMM_8313	60.699	10.6	5.72632	ACD68163.1;BAA85362.1;AKU37609.1;YP_007714631.1	785	PRJNA739041	rhizophere bulk soil
SRR19974245	k141_31240	Nodaviridae	vHMM_18099	60.5904	10.7	5.66265	RNA polymerase;RDRP	340	PRJNA855531	sandflies
SRR21705853	k141_44897	Bidnaviridae	vHMM_8313	60.4427	10.6	5.70214	ACD68163.1;BAA85362.1;AKU37609.1;YP_007714631.1	544	PRJNA883825	freshwater metagenome
SRR19974246	k141_126361	Partitiviridae	vHMM_18262	60.3538	11.6	5.20291	RNA polymerase;RDRP;RNA-dependent RNA polymerase	384	PRJNA855531	sandflies
SRR21705852	k141_330172	Lavidaviridae	vHMM_8610	60.1642	10.1	5.95685	V13;primase;DNA replication	1893	PRJNA883825	freshwater metagenome
SRR19974246	k141_69703	Bidnaviridae	vHMM_8313	60.0357	10.6	5.66375	ACD68163.1;BAA85362.1;AKU37609.1;YP_007714631.1	418	PRJNA855531	sandflies
SRR21705852	k141_386688	Bidnaviridae	vHMM_8313	59.996	10.6	5.66	ACD68163.1;BAA85362.1;AKU37609.1;YP_007714631.1	450	PRJNA883825	freshwater metagenome
SRR19974248	k141_64288	Permutotetraviridae	vHMM_18301	59.9699	10.7	5.60466	RNA polymerase;RDRP;replicase	345	PRJNA855531	sandflies
SRR19974246	k141_126471	Bidnaviridae	vHMM_8313	59.6964	10.6	5.63173	ACD68163.1;BAA85362.1;AKU37609.1;YP_007714631.1	431	PRJNA855531	sandflies
SRR21705853	k141_40793	Lavidaviridae	vHMM_8610	59.568	10.1	5.89782	V13;primase;DNA replication	427	PRJNA883825	freshwater metagenome
SRR21705852	k141_180507	Bidnaviridae	vHMM_8313	58.5976	10.6	5.52807	ACD68163.1;BAA85362.1;AKU37609.1;YP_007714631.1	498	PRJNA883825	freshwater metagenome
SRR21705852	k141_14076	Lavidaviridae	vHMM_8610	58.3096	10.1	5.77323	V13;primase;DNA replication	3900	PRJNA883825	freshwater metagenome
SRR19974247	k141_83479	Totiviridae	vHMM_18678	58.089	11	5.28082	RNA polymerase;RDRP	347	PRJNA855531	sandflies
SRR19974246	k141_171349	Bidnaviridae	vHMM_8313	57.9996	10.6	5.47166	ACD68163.1;BAA85362.1;AKU37609.1;YP_007714631.1	553	PRJNA855531	sandflies
SRR19974249	k141_60757	Chuviridae	vHMM_8373	57.765	11.1	5.20405	glycoprotein	349	PRJNA855531	sandflies
SRR21705853	k141_19072	Lavidaviridae	vHMM_8610	57.3187	10.1	5.67512	V13;primase;DNA replication	6459	PRJNA883825	freshwater metagenome
SRR19974246	k141_21649	Orthomyxoviridae	vHMM_18142	56.0626	9.2	6.09376	polymerase PB2;PB2	356	PRJNA855531	sandflies
SRR21705851	k141_3577	Bidnaviridae	vHMM_8313	55.9192	10.6	5.2754	ACD68163.1;BAA85362.1;AKU37609.1;YP_007714631.1	583	PRJNA883825	freshwater metagenome
SRR19974247	k141_11422	Chuviridae	vHMM_8373	55.7417	11.1	5.02178	glycoprotein	321	PRJNA855531	sandflies
SRR19974246	k141_52616	Circoviridae	vHMM_8376	55.4448	10.8	5.13378	capsid	592	PRJNA855531	sandflies
SRR19974248	k141_120170	Circoviridae	vHMM_8376	55.441	10.8	5.13343	capsid	685	PRJNA855531	sandflies
SRR21705852	k141_221123	Bidnaviridae	vHMM_8313	55.2031	10.6	5.20784	ACD68163.1;BAA85362.1;AKU37609.1;YP_007714631.1	493	PRJNA883825	freshwater metagenome
SRR19974245	k141_21540	Bidnaviridae	vHMM_8313	55.112	10.6	5.19924	ACD68163.1;BAA85362.1;AKU37609.1;YP_007714631.1	757	PRJNA855531	sandflies
SRR21705852	k141_95351	Bidnaviridae	vHMM_8313	54.9732	10.6	5.18615	ACD68163.1;BAA85362.1;AKU37609.1;YP_007714631.1	1243	PRJNA883825	freshwater metagenome
SRR21705852	k141_20917	Lavidaviridae	vHMM_8610	54.7725	10.1	5.42302	V13;primase;DNA replication	1429	PRJNA883825	freshwater metagenome
SRR21705852	k141_11446	Lavidaviridae	vHMM_8610	54.4853	10.1	5.39458	V13;primase;DNA replication	734	PRJNA883825	freshwater metagenome
SRR14877736	k141_617715	Bidnaviridae	vHMM_8313	54.3913	10.6	5.13125	ACD68163.1;BAA85362.1;AKU37609.1;YP_007714631.1	458	PRJNA739041	rhizophere bulk soil
SRR21705852	k141_76951	Bidnaviridae	vHMM_8313	54.3863	10.6	5.13079	ACD68163.1;BAA85362.1;AKU37609.1;YP_007714631.1	507	PRJNA883825	freshwater metagenome
SRR14877743	k141_837017	Bidnaviridae	vHMM_8313	54.2209	10.6	5.11518	ACD68163.1;BAA85362.1;AKU37609.1;YP_007714631.1	994	PRJNA739041	rhizophere bulk soil
SRR21705853	k141_253737	Lavidaviridae	vHMM_8610	53.4766	10.1	5.29472	V13;primase;DNA replication	1994	PRJNA883825	freshwater metagenome
SRR21705853	k141_218402	Lavidaviridae	vHMM_8610	52.7991	10.1	5.22763	V13;primase;DNA replication	1182	PRJNA883825	freshwater metagenome
SRR14877739	k141_5922	Mimiviridae	vHMM_18060	52.1428	9.5	5.48872	capsid 3;capsid protein 3	453	PRJNA739041	rhizophere bulk soil
SRR21705853	k141_49206	Mimiviridae	vHMM_18060	48.5376	9.5	5.10922	capsid 3;capsid protein 3	391	PRJNA883825	freshwater metagenome
SRR21705853	k141_229090	Mimiviridae	vHMM_18060	48.4119	9.5	5.09599	capsid 3;capsid protein 3	305	PRJNA883825	freshwater metagenome
SRR21705852	k141_242109	Asfarviridae	vHMM_8262	46.5163	6.5	7.15636	cysteine;S273R;pS273R	543	PRJNA883825	freshwater metagenome
SRR19993376	k141_49832	Orthomyxoviridae	vHMM_18135	43.0754	8.3	5.18981	polymerase PB1;PB1	337	PRJNA855979	sandflies
SRR21705853	k141_301393	Asfarviridae	vHMM_8262	36.6296	6.5	5.63532	cysteine;S273R;pS273R	314	PRJNA883825	freshwater metagenome
SRR21705853	k141_339660	Asfarviridae	vHMM_8262	33.7913	6.5	5.19866	cysteine;S273R;pS273R	329	PRJNA883825	freshwater metagenome

## Sheet: Enviropment Kraken2 Report
Sample	Family	Read count	PROJECT	Environment
SRR21705852	Siphoviridae	718	PRJNA883825	freshwater metagenome
SRR21705852	Myoviridae	208	PRJNA883825	freshwater metagenome
SRR21705852	Podoviridae	62	PRJNA883825	freshwater metagenome
SRR19974248	Retroviridae	60	PRJNA855531	sandflies
SRR19974249	Retroviridae	92	PRJNA855531	sandflies
SRR14877737	Siphoviridae	52	PRJNA739041	rhizophere bulk soil
SRR14877737	Myoviridae	82	PRJNA739041	rhizophere bulk soil
SRR14877737	Podoviridae	278	PRJNA739041	rhizophere bulk soil
SRR14877737	Marseilleviridae	54	PRJNA739041	rhizophere bulk soil
SRR19993377	Flaviviridae	50	PRJNA855979	sandflies
SRR19974245	Hypoviridae	98	PRJNA855531	sandflies
SRR21705853	Siphoviridae	2634	PRJNA883825	freshwater metagenome
SRR21705853	Myoviridae	170	PRJNA883825	freshwater metagenome
SRR21705853	Podoviridae	60	PRJNA883825	freshwater metagenome
SRR14877736	Siphoviridae	126	PRJNA739041	rhizophere bulk soil
SRR14877736	Podoviridae	138	PRJNA739041	rhizophere bulk soil
SRR14877736	Phycodnaviridae	50	PRJNA739041	rhizophere bulk soil
SRR14877743	Siphoviridae	228	PRJNA739041	rhizophere bulk soil
SRR14877743	Myoviridae	444	PRJNA739041	rhizophere bulk soil
SRR14877743	Podoviridae	6268	PRJNA739041	rhizophere bulk soil
SRR14877743	Autographiviridae	164	PRJNA739041	rhizophere bulk soil
SRR14877743	Drexlerviridae	112	PRJNA739041	rhizophere bulk soil
SRR14877741	Siphoviridae	862	PRJNA739041	rhizophere bulk soil
SRR14877741	Myoviridae	1308	PRJNA739041	rhizophere bulk soil
SRR14877741	Podoviridae	1722	PRJNA739041	rhizophere bulk soil
SRR14877741	Demerecviridae	654	PRJNA739041	rhizophere bulk soil
SRR19993376	Flaviviridae	64	PRJNA855979	sandflies
SRR14877738	Podoviridae	136	PRJNA739041	rhizophere bulk soil
